# Supplementary material for: Proteomics and antivenom immunoprofiling of Russell’s viper (Daboia siamensis) venoms from Thailand and Indonesia
Source: J Venom Anim Toxins Incl Trop Dis. 2020 Jan 31;26:e20190048. doi: 10.1590/1678-9199-JVATITD-2019-0048 (PMC7004479; doi:10.1590/1678-9199-JVATITD-2019-0048)
Supplement: Additional file 1. [file 1678-9199-jvatitd-26-e20190048-s1.xlsx]

## Sheet: Title
Additional file 1. Tandem mass spectrometry analysis of Thai Daboia siamensis venom fractions

## Sheet: F4
Fraction	Group	Subgroup	Spectra	Distinct Peptides	Distinct Summed MS/MS Search Score	% AA Coverage	Total Protein Spectral Intensity	Mean Protein Spectral Intensity	Protein MW (Da)	Protein pI	Species	Database Accession	Protein Name	z	Score	Fwd-Rev Score	SPI (%)	Spectrum Intensity	Sequence	RT (min)	Peak Width (sec)	Averagine Chi Squared	m/z Measured (Da)	Peptide pI	Relative abundance (% in fraction)	Relative abundance (% fraction in chromatogram)	Relative abundance (% overall)
4	1	1.1	27	10	192.8	55.5	260000000	9.62963e+06	10352.6	10.41	D. siamensis	A8Y7N4	Kunitz-type serine protease inhibitor C1	2	28.07	28.07	90.7	3650000	(R)IYYNPDSNKCEVFFYGGCGGNDNNFETR(K)	8.02	48.63	0.83	1669.2	4.32	0.749354	0.098324	0.0736794
														3	26.1	26.1	92.4	10100000	(R)IYYNPDSNKCEVFFYGGCGGNDNNFETR(K)	15	197.46	0.94	1113.14	4.32
														3	24.88	24.88	90.6	18500000	(R)IYYNPDSNKCEVFFYGGCGGNDNNFETR(K)	13.05	232.42	0.94	1113.13	4.32
														3	23.75	23.75	97	81600000	(R)RIYYNPDSNKCEVFFYGGCGGNDNNFETR(K)	6.68	77.31	0.92	1165.17	4.78
														3	22.63	22.63	91.7	31100000	(K)CEVFFYGGCGGNDNNFETR(K)	7.22	33.32	0.98	748.303	4.14
														2	22.5	22.5	91	39600000	(K)CEVFFYGGCGGNDNNFETR(K)	7.23	33.32	0.95	1121.95	4.14
														3	21.27	14.28	89.6	1800000	(R)IYYNPDSNKCEVFFYGGCGGNDNNFETRK(K)	6.37	60.71	0.99	1155.84	4.78
														3	20.82	20.82	86.5	1650000	(K)CEVFFYGGCGGNDNNFETRKK(C)	2.4	27.78	0.99	833.7	6.18
														3	19.78	19.78	84.4	7160000	(R)IYYNPDSNKCEVFFYGGCGGNDNNFETR(K)	15.72	153.07	0.96	1113.14	4.32
														2	19.15	19.15	70.6	57000	(K)CEVFFYGGCGGNDNNFETRKK(C)	2.43	0	0.31	1250.04	6.18
														2	17.64	17.64	89.9	13700	(R)IYYNPDSNK(C)	2.18	5.53	0.93	557.267	5.83
														3	17.04	17.04	76.7	921000	(K)CEVFFYGGCGGNDNNFETR(K)	10.13	232.3	0.9	748.302	4.14
														2	16.92	16.92	79	386000	(K)FCNLAPESGR(C)	9.77	204.53	0.97	575.769	6
														2	16.59	16.59	79	227000	(R)RIYYNPDSNKCEVFFYGGCGGNDNNFETR(K)	6.93	5.66	0.84	1747.25	4.78
														4	16.34	16.34	82.7	4280000	(R)RIYYNPDSNKCEVFFYGGCGGNDNNFETR(K)	11.67	239.46	0.9	874.129	4.78
														2	16.22	16.22	72.1	1710000	(K)FCNLAPESGR(C)	4.18	213.21	0.99	575.77	6
														2	16.19	16.19	76.3	6130000	(K)FCNLAPESGR(C)	13.03	210.6	0.99	575.769	6
														2	15.71	15.71	76.1	389000	(K)CEVFFYGGCGGNDNNFETRK(K)	3.33	49.91	0.97	1186	4.68
														2	15.48	15.48	74.6	3800000	(K)FCNLAPESGR(C)	15.1	186.36	0.99	575.769	6
														4	15.42	15.42	77.5	13000000	(R)IYYNPDSNKCEVFFYGGCGGNDNNFETR(K)	12.33	207.37	0.96	835.105	4.32
														5	14.84	4.83	75.4	3060000	(R)RIYYNPDSNKCEVFFYGGCGGNDNNFETR(K)	7.08	27.79	0.9	699.506	4.78
														2	14.68	14.68	73.5	4170000	(K)FCNLAPESGR(C)	12.1	213.11	0.99	575.77	6
														5	14.59	14.59	79.4	3310000	(R)IYYNPDSNKCEVFFYGGCGGNDNNFETR(K)	8.12	108.2	0.97	668.287	4.32
														2	13.55	13.55	77.3	52100	(K)CRQTCGAPR(K)	1.37	0	0.97	553.252	12
														5	12.45	12.45	72.7	9350000	(R)RIYYNPDSNKCEVFFYGGCGGNDNNFETR(K)	6.68	77.31	0.98	699.506	4.78
														2	12.44	5.38	84.4	392000	(R)RIYYNPDSNK(C)	1.42	0.13	1	635.317	8.49
														4	12.36	12.36	71.7	13900000	(R)IYYNPDSNKCEVFFYGGCGGNDNNFETRK(K)	6.28	55.18	1	867.129	4.78
	1	1.2	7	2	38.91	32.1	17600000	2.51429e+06	9685.9	9.86	D. siamensis	A8Y7P6	Kunitz-type serine protease inhibitor B6	2	21.99	21.99	80	712000	(K)VFFYGGCGGNANNFETR(D)	5.05	120.96	0.99	955.418	5.97	0.195655	0.098324	0.0192376
														3	17.75	17.75	78.7	753000	(K)VFFYGGCGGNANNFETR(D)	5.07	109.9	0.99	637.281	5.97
														2	16.92	16.92	79	386000	(K)FCNLAPESGR(C)	9.77	204.53	0.97	575.769	6
														2	16.22	16.22	72.1	1710000	(K)FCNLAPESGR(C)	4.18	213.21	0.99	575.77	6
														2	16.19	16.19	76.3	6130000	(K)FCNLAPESGR(C)	13.03	210.6	0.99	575.769	6
														2	15.48	15.48	74.6	3800000	(K)FCNLAPESGR(C)	15.1	186.36	0.99	575.769	6
														2	14.68	14.68	73.5	4170000	(K)FCNLAPESGR(C)	12.1	213.11	0.99	575.77	6
	2	2.1	3	2	52.94	33.3	2120000	706667	10690.8	10.38	D. siamensis	A8Y7N9	Kunitz-type serine protease inhibitor C6	2	28.18	28.18	92.1	1060000	(R)FYYNPASNQCQGFTYGGCGGNANNFETR(D)	6.98	33.19	0.91	1597.66	6	0.054991	0.098324	0.00540694
														3	24.76	24.76	93.2	296000	(R)FYYNPASNQCQGFTYGGCGGNANNFETRDQCR(H)	3.32	44.38	0.99	1251.85	6.07
								1.28506e+07																	1

## Sheet: F5
Fraction	Group	Subgroup	Spectra	Distinct Peptides	Distinct Summed MS/MS Search Score	% AA Coverage	Total Protein Spectral Intensity	Mean Protein Spectral Intensity	Protein MW (Da)	Protein pI	Species	Database Accession	Protein Name	z	Score	Fwd-Rev Score	SPI (%)	Spectrum Intensity	Sequence	RT (min)	Peak Width (sec)	Averagine Chi Squared	m/z Measured (Da)	Peptide pI	Relative abundance (% in fraction)	Relative abundance (% fraction in chromatogram)	Relative abundance (% overall)
5	1	1.1	7	4	85.22	39.2	50800000	7.25714e+06	9726.8	6.82	D. siamensis	A8Y7N5	Kunitz-type serine protease inhibitor C2	2	29.12	29.12	97.9	17100000	(K)CEVFFYGGCGGNDNNFSSWDECR(H)	9.93	49.78	0.96	1389.02	3.91	0.0593608	0.091394	0.00542522
														3	24.86	24.86	96.3	12200000	(R)IYYNLESNKCEVFFYGGCGGNDNNFSSWDECR(H)	10.9	22.25	0.97	1301.2	4.18
														4	21.76	21.76	92.7	11500000	(R)IYYNLESNKCEVFFYGGCGGNDNNFSSWDECR(H)	10.9	22.25	0.95	976.155	4.18
														2	18.16	18.16	88.5	2920000	(R)IYYNLESNK(C)	1.68	16.59	0.88	572.288	6
														2	13.08	3.71	88	4560000	(R)RIYYNLESNK(C)	1.42	0.13	0.99	650.328	8.5
														3	12.23	12.23	70.4	698000	(R)IYYNLESNKCEVFFYGGCGGNDNNFSSWDECR(H)	12.93	116.89	0.89	1301.2	4.18
														3	10.31	10.31	73.2	1760000	(R)RIYYNLESNK(C)	1.42	0.13	1	433.887	8.5
	1	1.2	7	4	85.09	39.2	23200000	3.31429e+06	9726.8	6.82	D. russelii	H6VC06	Kunitz-type serine protease inhibitor DrKIn-II	2	28.36	28.36	97.8	3830000	(K)CEVFFYGGCGGNDNNFSTWDECR(H)	10.07	60.97	0.91	1396.03	3.91	0.0271097	0.091394	0.00247766
														3	25.49	25.49	97.6	2990000	(R)IYYNLESNKCEVFFYGGCGGNDNNFSTWDECR(H)	10.93	27.78	0.94	1305.87	4.18
														4	20.3	20.3	86.9	2970000	(R)IYYNLESNKCEVFFYGGCGGNDNNFSTWDECR(H)	10.92	33.31	0.9	979.66	4.18
														3	18.75	18.75	78.2	4200000	(K)CEVFFYGGCGGNDNNFSTWDECR(H)	10.25	55.31	0.94	931.026	3.91
														2	18.16	18.16	88.5	2920000	(R)IYYNLESNK(C)	1.68	16.59	0.88	572.288	6
														2	13.08	3.71	88	4560000	(R)RIYYNLESNK(C)	1.42	0.13	0.99	650.328	8.5
														3	10.31	10.31	73.2	1760000	(R)RIYYNLESNK(C)	1.42	0.13	1	433.887	8.5
	1	1.3	12	4	72.37	68.3	131000000	1.09167e+07	7191.8	9.69	D. siamensis	P00990	Kunitz-type serine protease inhibitor 2	2	22.25	22.25	82.4	3250000	(K)VFFYGGCGGNANNFETR(D)	14.57	211.4	0.99	955.418	5.97	0.0892944	0.091394	0.00816097
														2	21.59	21.59	83	518000	(K)VFFYGGCGGNANNFETR(D)	9.47	49.91	0.87	955.417	5.97
														2	20.89	20.89	85.1	1720000	(K)VFFYGGCGGNANNFETR(D)	12.45	213.7	0.98	955.417	5.97
														3	19.39	19.39	83.9	85300	(K)VFFYGGCGGNANNFETR(D)	7.67	0	0.88	637.286	5.97
														3	19.28	19.28	85.5	38500000	(K)VFFYGGCGGNANNFETR(D)	3.77	54.42	0.91	637.282	5.97
														3	18.88	18.88	91.1	4550000	(-)HDRPTFCNLAPESGR(C)	1.5	5.4	0.97	586.275	6.75
														2	18.74	18.74	73.8	66000000	(K)VFFYGGCGGNANNFETR(D)	3.72	49.91	0.86	955.418	5.97
														2	18.16	18.16	88.5	2920000	(R)IYYNLESNK(C)	1.68	16.59	0.88	572.288	6
														2	17.99	17.99	80.7	3220000	(K)VFFYGGCGGNANNFETR(D)	15.9	165.77	1	955.417	5.97
														2	17.39	17.39	96.8	4370000	(-)HDRPTFCNLAPESGR(C)	1.5	0	0.95	878.912	6.75
														2	13.08	3.71	88	4560000	(R)RIYYNLESNK(C)	1.42	0.13	0.99	650.328	8.5
														3	10.31	10.31	73.2	1760000	(R)RIYYNLESNK(C)	1.42	0.13	1	433.887	8.5
	1	1.4	6	3	67.75	42.2	52000000	8.66667e+06	10352.6	10.41	D. siamensis	A8Y7N4	Kunitz-type serine protease inhibitor C1	3	27	27	94.3	17000000	(R)IYYNPDSNKCEVFFYGGCGGNDNNFETR(K)	8.23	16.59	0.96	1113.14	4.32	0.0708902	0.091394	0.00647894
														2	26.57	26.57	93.5	677000	(R)IYYNPDSNKCEVFFYGGCGGNDNNFETR(K)	8.3	27.78	0.86	1669.2	4.32
														2	23.04	23.04	91.9	12500000	(K)CEVFFYGGCGGNDNNFETR(K)	7.53	49.91	0.95	1121.95	4.14
														3	22.79	22.79	91.4	9860000	(K)CEVFFYGGCGGNDNNFETR(K)	7.47	27.78	0.99	748.303	4.14
														2	17.71	17.71	78.7	1180000	(K)FCNLAPESGR(C)	1.42	0.13	1	575.76	6
														4	17.56	17.56	87.4	10800000	(R)IYYNPDSNKCEVFFYGGCGGNDNNFETR(K)	8.32	22.25	0.89	835.104	4.32
	2	2.1	2	2	48.9	36.6	69400000	34700000	10503.8	9.75	D. siamensis	A8Y7N7	Kunitz-type serine protease inhibitor C4	2	27.42	27.42	100	3310000	(K)EFIYGGCHGNANNFPTR(D)	1.68	0.13	0.97	977.421	6.85	0.283834	0.091394	0.0259407
														3	21.48	21.48	85.8	66100000	(K)FCYLPADPGECMAYIR(S)	10.1	55.44	0.86	654.957	4.37
	3	3.1	10	1	30.32	29.1	574000000	57400000	10690.8	10.38	D. siamensis	A8Y7N9	Kunitz-type serine protease inhibitor C6	3	30.32	30.32	98.1	179000000	(R)FYYNPASNQCQGFTYGGCGGNANNFETR(D)	3.8	148.45	0.96	1065.44	6	0.469511	0.091394	0.0429105
														2	30.1	30.1	98.3	69500000	(R)FYYNPASNQCQGFTYGGCGGNANNFETR(D)	6.58	110.75	0.89	1597.66	6
														2	29.81	29.81	95	55500000	(R)FYYNPASNQCQGFTYGGCGGNANNFETR(D)	3.68	148.45	0.98	1597.66	6
														2	29.58	29.58	95.2	104000000	(R)FYYNPASNQCQGFTYGGCGGNANNFETR(D)	5.68	214.57	0.97	1597.66	6
														3	19.05	19.05	81.9	1870000	(R)FYYNPASNQCQGFTYGGCGGNANNFETR(D)	13.28	229.42	0.94	1065.44	6
														3	16.07	16.07	70.5	1940000	(R)FYYNPASNQCQGFTYGGCGGNANNFETR(D)	14.8	119.51	0.96	1065.44	6
														4	15.15	15.15	79.1	79100000	(R)FYYNPASNQCQGFTYGGCGGNANNFETR(D)	5.75	225.64	0.93	799.334	6
														4	15.07	15.07	79.3	43100000	(R)FYYNPASNQCQGFTYGGCGGNANNFETR(D)	6.6	99.69	0.86	799.334	6
														3	13.97	13.97	70.1	1250000	(R)FYYNPASNQCQGFTYGGCGGNANNFETR(D)	13.68	119.43	0.93	1065.44	6
														4	13.4	13.4	75.8	37900000	(R)FYYNPASNQCQGFTYGGCGGNANNFETR(D)	3.83	159.51	0.99	799.334	6
								1.22255e+08																	1

## Sheet: F6
Fraction	Group	Subgroup	Spectra	Distinct Peptides	Distinct Summed MS/MS Search Score	% AA Coverage	Total Protein Spectral Intensity	Mean Protein Spectral Intensity	Protein MW (Da)	Protein pI	Species	Database Accession	Protein Name	z	Score	Fwd-Rev Score	SPI (%)	Spectrum Intensity	Sequence	RT (min)	Peak Width (sec)	Averagine Chi Squared	m/z Measured (Da)	Peptide pI	Relative abundance (% in fraction)	Relative abundance (% fraction in chromatogram)	Relative abundance (% overall)
6	1	1.1	4	3	70.78	38	3080000	770000	9726.8	6.82	D. siamensis	A8Y7N5	Kunitz-type serine protease inhibitor C2	2	27.37	27.37	91.4	587000	(K)CEVFFYGGCGGNDNNFSSWDECR(H)	10.38	33.06	0.94	1389.02	3.91	0.0269648	0.031376	0.000846047
														3	25.8	25.8	98	305000	(R)IYYNLESNKCEVFFYGGCGGNDNNFSSWDECR(H)	11	16.59	0.94	1301.2	4.18
														3	25.05	25.05	93.6	1050000	(K)CEVFFYGGCGGNDNNFSSWDECR(H)	10.42	33.19	0.88	926.355	3.91
														2	17.61	17.61	86.7	1140000	(R)IYYNLESNK(C)	1.48	5.53	0.92	572.287	6
	1	1.2	3	3	63.82	66.6	16000000	5.33333e+06	7191.8	9.69	D. siamensis	P00990	Kunitz-type serine protease inhibitor 2	2	25.7	25.7	95.2	11200000	(K)VFFYGGCGGNANNFETR(D)	6.83	77.44	0.95	955.418	5.97	0.186769	0.031376	0.00586006
														3	20.51	20.51	94.2	3730000	(-)HDRPTFCNLAPESGR(C)	1.48	0.13	1	586.277	6.75
														2	17.61	17.61	86.7	1140000	(R)IYYNLESNK(C)	1.48	5.53	0.92	572.287	6
	1	1.3	2	2	39.97	38	1280000	640000	9726.8	6.82	D. russelii	H6VC06	Kunitz-type serine protease inhibitor DrKIn-II	3	22.36	22.36	94.2	143000	(K)CEVFFYGGCGGNDNNFSTWDECR(H)	10.37	5.66	0.96	931.024	3.91	0.0224123	0.031376	0.000703208
														2	17.61	17.61	86.7	1140000	(R)IYYNLESNK(C)	1.48	5.53	0.92	572.287	6
	2	2.1	5	3	63.41	32.2	9040000	1808000	10352.6	10.41	D. siamensis	A8Y7N4	Kunitz-type serine protease inhibitor C1	3	25.76	25.76	94.2	1400000	(R)IYYNPDSNKCEVFFYGGCGGNDNNFETR(K)	8.22	11.19	0.95	1113.14	4.32	0.0633147	0.031376	0.00198656
														2	22.76	22.76	91.3	2870000	(K)CEVFFYGGCGGNDNNFETR(K)	7.7	11.19	1	1121.95	4.14
														3	20.96	20.96	91.7	4090000	(K)CEVFFYGGCGGNDNNFETR(K)	7.7	11.19	1	748.302	4.14
														4	18.15	18.15	88.1	574000	(R)IYYNPDSNKCEVFFYGGCGGNDNNFETR(K)	8.22	11.19	0.93	835.106	4.32
														4	14.89	14.89	74.8	108000	(R)RIYYNPDSNKCEVFFYGGCGGNDNNFETR(K)	7.58	0	0.85	874.131	4.78
	3	3.1	9	3	52.04	46.6	90400000	1.00444e+07	10503.8	9.75	D. siamensis	A8Y7N7	Kunitz-type serine protease inhibitor C4	3	19.9	19.9	83	11600000	(K)FCYLPADPGECMAYIR(S)	14.57	235.82	0.97	654.955	4.37	0.351748	0.031376	0.0110365
														3	19.54	19.54	87.7	3510000	(K)FCYLPADPGECMAYIR(S)	16.68	74.63	0.98	654.957	4.37
														3	18.25	18.25	74.6	3720000	(K)EFIYGGCHGNANNFPTR(D)	4.05	211.2	0.97	651.961	6.85
														2	18.03	18.03	80.7	48100000	(K)FCYLPADPGECMAYIR(S)	10.28	54.8	0.9	981.932	4.37
														3	17.62	17.62	78.9	11200	(K)FCYLPADPGECMAYIR(S)	19.02	0.83	0.97	654.957	4.37
														3	16.54	16.54	73.8	10200000	(K)FCYLPADPGECMAYIR(S)	15.45	161.17	0.96	654.956	4.37
														2	16.19	16.19	75.7	2920000	(K)FCYLPADPGECMAYIR(S)	18.75	148.88	0.99	981.931	4.37
														2	15.05	15.05	70.4	9490000	(K)FCYLPADPGECMAYIR(S)	14.3	219.92	0.96	981.923	4.37
														2	13.89	6.18	72.2	844000	(R)SFYYDSESK(K)	1.92	55.06	0.99	563.241	4.37
	3	3.2	2	2	31.54	27.7	12000000	6000000	10243.6	9.57	D. siamensis	A8Y7P5	Kunitz-type serine protease inhibitor B5	2	17.65	17.65	83.1	11100000	(K)FCYLPADPGECLAHMR(S)	8.45	11.19	0.94	968.931	5.32	0.210115	0.031376	0.00659257
														2	13.89	6.18	72.2	844000	(R)SFYYDSESK(K)	1.92	55.06	0.99	563.241	4.37
	4	4.1	2	2	34.41	5.9	4200000	2100000	71928.8	5.98	D. siamensis	Q7LZ61	Coagulation factor X-activating enzyme heavy chain	3	19.06	19.06	86.8	1090000	(K)ILFSEDYSETHYYPDGR(E)	6.88	49.79	1	697.982	4.31	0.0735403	0.031376	0.0023074
														4	15.35	15.35	74.4	3110000	(R)ARDECDVPEHCTGQSAECPR(D)	1.4	0.13	0.96	594.247	4.5
	6	6.1	3	1	29.22	29.1	5580000	1860000	10690.8	10.38	D. siamensis	A8Y7N9	Kunitz-type serine protease inhibitor C6	3	29.22	29.22	97.5	4030000	(R)FYYNPASNQCQGFTYGGCGGNANNFETR(D)	7.42	22.12	0.93	1065.44	6	0.0651357	0.031376	0.0020437
														2	27.77	27.77	94.9	741000	(R)FYYNPASNQCQGFTYGGCGGNANNFETR(D)	7.42	22.12	0.92	1597.66	6
														4	14.91	14.91	77.5	803000	(R)FYYNPASNQCQGFTYGGCGGNANNFETR(D)	7.4	16.59	0.9	799.335	6
								2.85558e+07																	1

## Sheet: F7
Fraction	Group	Subgroup	Spectra	Distinct Peptides	Distinct Summed MS/MS Search Score	% AA Coverage	Total Protein Spectral Intensity	Mean Protein Spectral Intensity	Protein MW (Da)	Protein pI	Species	Database Accession	Protein Name	z	Score	Fwd-Rev Score	SPI (%)	Spectrum Intensity	Sequence	RT (min)	Peak Width (sec)	Averagine Chi Squared	m/z Measured (Da)	Peptide pI	Relative abundance (% in fraction)	Relative abundance (% fraction in chromatogram)	Relative abundance (% overall)
7	1	1.1	5	4	79.52	16	8350000	1670000	27897.9	9.45	D. russelii	V9I1K1	Venom nerve growth factor 1	2	22.98	22.98	94.4	4570000	(R)INTACVCVISR(K)	1.85	16.59	0.99	646.827	9.75	0.460647	0.009231	0.00425224
														3	20.39	20.39	83.1	247000	(K)HWNSYCTTTDTFVRALTMER(N)	11.07	15.38	0.98	830.384	6.75
														3	19.24	19.24	79.7	83400	(R)GIDAKHWNSYCTTTDTFVR(A)	2.68	10.81	0.97	758.019	6.74
														3	16.91	16.91	76.7	315000	(R)FIRINTACVCVISR(K)	8.05	22	0.98	570.305	12
														3	14.2	14.2	80.4	3130000	(R)INTACVCVISR(K)	1.67	11.19	0.98	431.555	9.75
	2	2.1	4	3	47.6	32.6	6060000	1515000	16791.1	9.1	D. russelii	P67861	Snake venom vascular endothelial growth factor toxin VR-1	3	18.9	18.9	88.1	64000	(K)QGEPEGPKEPR(R)	0.85	4.92	0.99	408.539	4.79	0.417893	0.009231	0.00385757
														4	15.4	6.94	85.9	5080000	(R)ETLVSILQEHPDEISDIFRPSCVAVLR(C)	13.62	13.12	0.97	781.661	4.5
														3	14.04	14.04	76.6	507000	(R)ETLVSILQEHPDEISDIFRPSCVAVLR(C)	13.62	12.99	1	1041.88	4.5
														2	13.3	13.3	71.4	407000	(K)HTADIQIMR(M)	2.33	20.35	0.91	542.783	6.74
	3	3.1	3	2	44.81	38	859000	286333	9726.8	6.82	D. siamensis	A8Y7N5	Kunitz-type serine protease inhibitor C2	2	23.9	23.9	87.5	224000	(K)CEVFFYGGCGGNDNNFSSWDECR(H)	10.55	18.7	0.9	1389.02	3.91	0.0789812	0.009231	0.000729076
														4	20.91	20.91	85.9	417000	(R)IYYNLESNKCEVFFYGGCGGNDNNFSSWDECR(H)	11.07	19.78	0.94	976.155	4.18
														3	18.74	18.74	82.3	218000	(R)IYYNLESNKCEVFFYGGCGGNDNNFSSWDECR(H)	11.07	19.27	0.96	1301.2	4.18
	4	4.1	2	2	31.75	38	308000	154000	9726.8	6.82	D. russelii	H6VC06	Kunitz-type serine protease inhibitor DrKIn-II	3	16.76	16.76	77.4	295000	(K)CEVFFYGGCGGNDNNFSTWDECR(H)	10.58	17.87	0.93	931.026	3.91	0.0424789	0.009231	0.000392122
														4	14.99	14.99	70.3	13300	(R)IYYNLESNKCEVFFYGGCGGNDNNFSTWDECR(H)	11.1	0	0.84	979.659	4.18
								3.62533e+06																	1

## Sheet: F8
Fraction	Group	Subgroup	Spectra	Distinct Peptides	Distinct Summed MS/MS Search Score	% AA Coverage	Total Protein Spectral Intensity	Mean Protein Spectral Intensity	Protein MW (Da)	Protein pI	Species	Database Accession	Protein Name	z	Score	Fwd-Rev Score	SPI (%)	Spectrum Intensity	Sequence	RT (min)	Peak Width (sec)	Averagine Chi Squared	m/z Measured (Da)	Peptide pI	Relative abundance (% in fraction)	Relative abundance (% fraction in chromatogram)	Relative abundance (% overall)
8	1	1.1	5	3	56.41	39.8	4600000	920000	16334.9	4.61	D. siamensis	B2YHV5	Phospholipase A2	3	22.48	22.48	89.6	1810000	(K)TATYSYSFENGDIVCGDNDLCLR(T)	10.02	16.55	0.94	890.72	3.84	0.0758231	0.031916	0.00241997
														2	20.88	20.88	83.8	439000	(K)TATYSYSFENGDIVCGDNDLCLR(T)	10.02	16.55	0.85	1335.57	3.84
														2	20.4	20.4	85.6	1680000	(R)AAAICLGQNVNTYDK(N)	2.1	16.34	0.98	819.403	5.88
														3	15	15	75.8	376000	(R)AAAICLGQNVNTYDK(N)	2.08	16.34	0.98	546.607	5.88
														2	13.53	13.53	81.9	296000	(K)NYEYYSISHCTEESEQC(-)	1.67	11.06	0.99	1099.92	4.09
	2	2.1	3	3	53.05	37.4	583000	194333	17018.1	7.95	B. multicinctus	P00617	Basic phospholipase A2 beta-bungarotoxin A1 chain	3	19.32	19.32	82.1	167000	(K)TWGEYADYGCYCGAGGSGRPIDALDR(C)	8.28	22.83	0.93	956.411	4.22	0.0160163	0.031916	0.000511175
														3	18.6	18.6	80.2	270000	(R)TAALCFGNSEYIEGHK(N)	2.82	5.53	1	599.617	5.37
														2	15.13	11.68	76.7	146000	(R)TIICYGAAGTCGR(I)	1.6	5.66	0.99	700.326	8.41
	2	2.2	3	3	50.79	42.5	586000	195333	14244.8	8.1	B. multicinctus	P00617	Basic phospholipase A2 beta-bungarotoxin A1 chain	3	19.32	19.32	82.1	167000	(K)TWGEYADYGCYCGAGGSGRPIDALDR(C)	8.28	22.83	0.93	956.411	4.22	0.0160987	0.031916	0.000513805
														3	18.6	18.6	80.2	270000	(R)TAALCFGNSEYIEGHK(N)	2.82	5.53	1	599.617	5.37
														2	12.87	7.02	72.3	149000	(-)NLINFMEMIR(Y)	12.9	18.25	0.99	640.831	6
	3	3.1	4	2	46.88	31.1	1590000	397500	10352.6	10.41	D. siamensis	A8Y7N4	Kunitz-type serine protease inhibitor C1	3	24.98	24.98	94.8	250000	(R)IYYNPDSNKCEVFFYGGCGGNDNNFETR(K)	8.6	16.34	0.99	1113.14	4.32	0.0327605	0.031916	0.00104559
														2	21.9	21.9	88.2	379000	(K)CEVFFYGGCGGNDNNFETR(K)	8.3	18.44	1	1121.95	4.14
														3	18.76	18.76	83.7	792000	(K)CEVFFYGGCGGNDNNFETR(K)	8.3	18.44	0.95	748.304	4.14
														4	16.64	16.64	80.8	173000	(R)IYYNPDSNKCEVFFYGGCGGNDNNFETR(K)	8.58	16.34	0.97	835.105	4.32
	4	4.1	3	2	45.33	38	589000	196333	9726.8	6.82	D. siamensis	A8Y7N5	Kunitz-type serine protease inhibitor C2	2	28.2	28.2	95	102000	(K)CEVFFYGGCGGNDNNFSSWDECR(H)	10.55	16.79	0.98	1389.02	3.91	0.0161811	0.031916	0.000516436
														3	23.89	23.89	93.7	419000	(K)CEVFFYGGCGGNDNNFSSWDECR(H)	10.53	16.92	0.93	926.354	3.91
														3	17.13	17.13	78	68200	(R)IYYNLESNKCEVFFYGGCGGNDNNFSSWDECR(H)	11	18.57	0.99	1301.2	4.18
	5	5.1	3	2	36.24	36.6	570000	190000	10503.8	9.75	D. siamensis	A8Y7N7	Kunitz-type serine protease inhibitor C4	2	20.19	20.19	82.1	58400	(K)EFIYGGCHGNANNFPTR(D)	1.82	21.74	0.99	977.437	6.85	0.0156591	0.031916	0.000499777
														3	19.82	19.82	82	268000	(K)EFIYGGCHGNANNFPTR(D)	1.83	21.74	0.98	651.962	6.85
														2	16.05	16.05	82.1	243000	(K)FCYLPADPGECMAYIR(S)	10.63	13.16	0.95	981.932	4.37
	6	6.1	5	2	35.5	33.9	50200000	10040000	13010.7	7.2	D. siamensis	P0DL42	Snake venom vascular endothelial growth factor toxin VR-1'	2	18.24	18.24	88.1	154000	(-)EVRPFLDVYQR(S)	6.6	42.32	0.93	711.377	6.17	0.827461	0.031916	0.0264093
														2	17.26	17.26	91.7	5350000	(R)ETLVSILQEHPDEISDIFRPSCVAVLR(C)	12.92	59.07	0.98	1562.32	4.5
														4	12.71	5.54	78.2	11900000	(R)ETLVSILQEHPDEISDIFRPSCVAVLR(C)	16.3	125.2	0.99	781.66	4.5
														5	12.15	2.69	76.2	23500000	(R)ETLVSILQEHPDEISDIFRPSCVAVLR(C)	12.97	59.2	1	625.529	4.5
														4	11.85	11.85	73.1	9270000	(R)ETLVSILQEHPDEISDIFRPSCVAVLR(C)	19.08	190.41	0.99	781.659	4.5
								12133500																	1

## Sheet: F9
Fraction	Group	Subgroup	Spectra	Distinct Peptides	Distinct Summed MS/MS Search Score	% AA Coverage	Total Protein Spectral Intensity	Mean Protein Spectral Intensity	Protein MW (Da)	Protein pI	Species	Database Accession	Protein Name	z	Score	Fwd-Rev Score	SPI (%)	Spectrum Intensity	Sequence	RT (min)	Peak Width (sec)	Averagine Chi Squared	m/z Measured (Da)	Peptide pI	Relative abundance (% in fraction)	Relative abundance (% fraction in chromatogram)	Relative abundance (% overall)
9	1	1.1	22	9	174.64	55	839000000	3.81364e+07	16507.6	9.99	D. r. limitis	B3RFI7	Basic phospholipase A2	3	24.67	24.67	100	11500000	(R)MINGKLGAFSVWNYISYGCYCGWGGQGTPK(D)	13.43	5.68	0.93	1124.52	9.4	0.481568	0.2623	0.126315
														2	23.76	23.76	84.2	19500000	(K)LGAFSVWNYISYGCYCGWGGQGTPK(D)	13.78	22.25	0.95	1414.63	8.43
														2	21.89	21.89	94.2	277000	(R)MINGKLGAFSVWNYISYGCYCGWGGQGTPK(D)	13.45	5.68	0.93	1686.27	9.4
														3	21.07	21.07	93.2	1940000	(K)GCNPKLAIYSYSFQRGNIVCGR(N)	2.42	0.13	0.99	854.091	10.28
														2	20.62	20.62	80.1	7200000	(R)CCFVHDCCYGGVK(G)	1.57	33.31	0.9	831.321	6.74
														3	19.54	19.54	77.1	499000	(K)LGAFSVWNYISYGCYCGWGGQGTPKDATDR(C)	13.38	0.13	0.87	1129.51	5.96
														3	19.15	19.15	79.4	5940000	(K)LGAFSVWNYISYGCYCGWGGQGTPK(D)	16.35	158.47	0.98	943.422	8.43
														2	18.94	18.94	91.7	1580000	(K)GCNPKLAIYSYSFQR(G)	2.32	0.13	1	902.449	9.7
														2	18.9	18.9	87.8	1310000	(K)LAIYSYSFQR(G)	11.9	225.9	0.98	624.324	8.59
														2	18.8	11.44	92.3	509000000	(K)LAIYSYSFQR(G)	5.28	210.55	0.94	624.326	8.59
														2	18.8	11.43	92.2	245000000	(K)LAIYSYSFQR(G)	6.7	160.06	0.94	624.326	8.59
														2	17.6	17.6	87.2	15100	(K)LAIYSYSFQR(G)	15.02	0.13	0.98	624.325	8.59
														3	17.29	17.29	76.4	9680000	(K)LGAFSVWNYISYGCYCGWGGQGTPK(D)	21.05	197.67	0.96	943.425	8.43
														2	16.54	10.15	87	2780000	(K)LAIYSYSFQR(G)	8.93	127.35	0.93	624.325	8.59
														5	15.96	15.96	76.5	77000	(R)MINGKLGAFSVWNYISYGCYCGWGGQGTPKDATDR(C)	13.07	5.4	0.98	786.764	8.14
														3	15.38	15.38	82.1	3340000	(K)GCNPKLAIYSYSFQR(G)	2.32	0.13	1	601.968	9.7
														4	14.95	14.95	74.3	1510000	(R)MINGKLGAFSVWNYISYGCYCGWGGQGTPKDATDR(C)	13.07	11.06	0.96	983.202	8.14
														4	14.88	14.88	72.4	171000	(K)LGAFSVWNYISYGCYCGWGGQGTPKDATDR(C)	13.38	0	0.84	847.384	5.96
														3	14.43	14.43	74.8	11000000	(K)LGAFSVWNYISYGCYCGWGGQGTPK(D)	20.67	225.92	0.96	943.425	8.43
														4	13.9	13.9	73.3	5390000	(R)MINGKLGAFSVWNYISYGCYCGWGGQGTPK(D)	13.43	5.68	0.94	843.642	9.4
														4	11.18	11.18	74.6	22500	(K)LAIYSYSFQRGNIVCGRNNGCLR(T)	7.87	0	0.88	680.341	10.9
														4	10.99	1.78	83.6	925000	(K)LAIYSYSFQRGNIVCGRNNGCLR(T)	2.32	0.13	0.97	680.341	10.9
	2	2.1	6	4	65.41	39.8	16000000	2.66667e+06	16334.9	4.61	D. siamensis	B2YHV5	Phospholipase A2	2	24.65	24.65	92.9	875000	(K)TATYSYSFENGDIVCGDNDLCLR(T)	9.9	5.53	0.83	1335.57	3.84	0.0336734	0.2623	0.00883254
														3	22.42	22.42	91.2	3690000	(K)TATYSYSFENGDIVCGDNDLCLR(T)	9.88	11.19	0.83	890.718	3.84
														2	16.41	16.41	73.9	7440000	(R)AAAICLGQNVNTYDK(N)	1.85	5.66	1	819.403	5.88
														3	16.21	8.62	81.7	1140000	(R)AAAICLGQNVNTYDK(N)	1.85	5.66	1	546.605	5.88
														4	12.8	12.8	76.3	1710000	(R)AAAICLGQNVNTYDKNYEYYSISHCTEESEQC(-)	8.13	11.19	0.97	955.156	4.25
														2	11.55	11.55	71.4	1120000	(K)NYEYYSISHCTEESEQC(-)	1.63	5.66	0.97	1099.92	4.09
	3	3.1	4	3	56.87	10.3	21100000	5275000	29577.7	9.77	M. lebetina	Q9PT40	Venom serine proteinase-like protein 2	2	26.44	26.44	93	5690000	(R)FYCAGTLINQEWVLTAAR(C)	12.32	16.59	1	1057.03	6	0.0666102	0.2623	0.0174719
														3	21.46	21.46	90.5	8150000	(R)FYCAGTLINQEWVLTAAR(C)	12.32	16.72	1	705.024	6
														2	16.67	16.67	79.5	600000	(K)EKFFCLSSK(T)	1.87	0.13	1	573.288	8.69
														2	13.76	13.76	71.9	6640000	(K)FFCLSSK(T)	2.17	5.66	0.98	444.719	8.75
	3	3.2	5	3	52.49	9.3	20900000	4180000	28981.6	7.11	M. lebetina	E0Y419	Beta-fibrinogenase	2	22.06	22.06	93.4	11900000	(R)TLCAGILQGGIDTCK(G)	2.5	22.25	0.99	803.901	5.5	0.0527831	0.2623	0.013845
														2	17.21	17.21	83.8	767000	(R)TLCAGILQGGIDTCK(G)	7.33	29.85	0.92	803.901	5.5
														2	16.67	16.67	79.5	600000	(K)EKFFCLSSK(N)	1.87	0.13	1	573.288	8.69
														2	13.76	13.76	71.9	6640000	(K)FFCLSSK(N)	2.17	5.66	0.98	444.719	8.75
														3	12.75	12.75	78.4	1010000	(R)TLCAGILQGGIDTCK(G)	2.45	5.53	0.95	536.269	5.5
	3	3.3	8	3	52.09	12	102000000	12750000	29035.7	7.96	M. lebetina	E0Y420	Serine protease VLSP-3	3	21.66	21.66	96.6	44800000	(K)TSTHIAPLSLPSSPPSVGSVCR(I)	5.37	210.55	0.99	750.724	9.44	0.161001	0.2623	0.0422306
														3	21.64	21.64	96.5	22900000	(K)TSTHIAPLSLPSSPPSVGSVCR(I)	4.33	148.96	0.98	750.724	9.44
														3	21.64	21.64	96.8	18400000	(K)TSTHIAPLSLPSSPPSVGSVCR(I)	6.35	143.47	0.99	750.724	9.44
														2	21.25	21.25	96.8	4120000	(K)TSTHIAPLSLPSSPPSVGSVCR(I)	5.4	212.2	0.99	1125.58	9.44
														2	16.67	16.67	79.5	600000	(K)EKFFCLSSK(N)	1.87	0.13	1	573.288	8.69
														2	16.59	16.59	92	2600000	(K)TSTHIAPLSLPSSPPSVGSVCR(I)	4.13	154.82	0.99	1125.58	9.44
														2	15.99	15.99	86.2	1530000	(K)TSTHIAPLSLPSSPPSVGSVCR(I)	6.32	89.46	0.99	1125.58	9.44
														2	13.76	13.76	71.9	6640000	(K)FFCLSSK(N)	2.17	5.66	0.98	444.719	8.75
	4	4.1	3	2	43.61	31.1	948000	316000	10352.6	10.41	D. siamensis	A8Y7N4	Kunitz-type serine protease inhibitor C1	3	25.26	25.26	91.3	349000	(R)IYYNPDSNKCEVFFYGGCGGNDNNFETR(K)	8.78	11.19	0.95	1113.14	4.32	0.0039903	0.2623	0.00104666
														2	18.35	18.35	80.6	350000	(K)CEVFFYGGCGGNDNNFETR(K)	8.28	33.31	0.97	1121.95	4.14
														4	14.91	14.91	75.4	250000	(R)IYYNPDSNKCEVFFYGGCGGNDNNFETR(K)	8.78	11.19	0.95	835.106	4.32
	5	5.1	2	2	35.87	10.2	570000	285000	27897.9	9.45	D. russelii	V9I1K1	Venom nerve growth factor 1	2	18.02	18.02	82.6	455000	(R)INTACVCVISR(K)	1.68	11.19	0.98	646.828	9.75	0.00359885	0.2623	0.000943978
														2	17.85	17.85	77.9	115000	(K)HWNSYCTTTDTFVR(A)	1.77	0.13	0.99	894.395	6.74
	6	6.1	2	2	32.37	14.8	18700000	9350000	28719.5	7.07	D. siamensis	E5L0E4	Beta-fibrinogenase-like	3	18.8	11.53	97.2	17400000	(K)TSTYIAPLSLPSSPPR(V)	9.08	27.78	1	562.975	8.41	0.118067	0.2623	0.0309691
														2	13.57	13.57	82.3	1310000	(K)VYDYTDWIQSIIAGNTAATCPP(-)	14.73	16.72	0.99	1228.58	3.56
	7	7.1	2	1	24.5	18.7	12100000	6050000	16791.1	9.1	D. russelii	P67861	Snake venom vascular endothelial growth factor toxin VR-1	3	24.5	19.44	97.1	1740000	(R)ETLVSILQEHPDEISDIFRPSCVAVLR(C)	13.47	11.21	1	1041.88	4.5	0.0763966	0.2623	0.0200388
														4	13.59	5.37	82.2	10300000	(R)ETLVSILQEHPDEISDIFRPSCVAVLR(C)	13.47	11.21	0.99	781.66	4.5
	9	9.1	2	1	21.86	27.3	366000	183000	9726.8	6.82	D. siamensis	A8Y7N5	Kunitz-type serine protease inhibitor C2	2	21.86	21.86	78.9	73300	(K)CEVFFYGGCGGNDNNFSSWDECR(H)	10.37	22	0.96	1389.02	3.91	0.00231084	0.2623	0.000606133
														3	21.85	21.85	87.4	293000	(K)CEVFFYGGCGGNDNNFSSWDECR(H)	10.38	16.72	0.86	926.354	3.91
								7.9192e+07																	1

## Sheet: F10
Fraction	Group	Subgroup	Spectra	Distinct Peptides	Distinct Summed MS/MS Search Score	% AA Coverage	Total Protein Spectral Intensity	Mean Protein Spectral Intensity	Protein MW (Da)	Protein pI	Species	Database Accession	Protein Name	z	Score	Fwd-Rev Score	SPI (%)	Spectrum Intensity	Sequence	RT (min)	Peak Width (sec)	Averagine Chi Squared	m/z Measured (Da)	Peptide pI	Relative abundance (% in fraction)	Relative abundance (% fraction in chromatogram)	Relative abundance (% overall)
10	1	1.1	58	10	195.54	74.6	820000000	1.41379e+07	16276.8	4.51	D. siamensis	P31100	Acidic phospholipase A2 RV-7	2	25.01	25.01	94.4	9850000	(K)TATYSYSFENGDIVCGDNDLCLR(T)	17	191.24	0.98	1335.58	3.84	0.407835	0.233364	0.0951741
														3	24.66	24.66	97.5	37300000	(K)TATYSYSFENGDIVCGDNDLCLR(T)	14.8	216.26	0.98	890.72	3.84
														3	24.66	24.66	97.6	67000000	(K)TATYSYSFENGDIVCGDNDLCLR(T)	16.75	210.21	0.94	890.721	3.84
														3	24.53	24.53	97.2	17400000	(K)TATYSYSFENGDIVCGDNDLCLR(T)	12.78	238.72	0.97	890.72	3.84
														3	24.42	24.42	100	7980000	(K)TGKEVVHSYAIYGCYCGWGGQGR(A)	6.8	53.16	0.99	869.062	8.13
														3	24.39	24.39	94.2	35200000	(K)TATYSYSFENGDIVCGDNDLCLR(T)	17.58	101.64	0.94	890.722	3.84
														3	24.19	24.19	95	92200000	(K)TATYSYSFENGDIVCGDNDLCLR(T)	10.82	118.25	0.93	890.72	3.84
														3	24.03	24.03	91.1	2350000	(K)EVVHSYAIYGCYCGWGGQGR(A)	8.02	43.09	0.99	773.675	6.85
														3	23.91	23.91	97.5	82700000	(K)TATYSYSFENGDIVCGDNDLCLR(T)	11.38	174.74	0.96	890.72	3.84
														2	23.79	23.79	89	1520000	(K)TATYSYSFENGDIVCGDNDLCLR(T)	10.13	14.5	0.98	1335.58	3.84
														2	23.48	23.48	93.3	33500000	(K)TATYSYSFENGDIVCGDNDLCLR(T)	10.85	137.39	0.98	1335.58	3.84
														3	23.37	23.37	95.1	29000000	(K)EVVHSYAIYGCYCGWGGQGR(A)	7.85	22.12	0.93	773.673	6.85
														2	23.36	23.36	92.3	10000000	(K)TATYSYSFENGDIVCGDNDLCLR(T)	11.43	75.15	0.99	1335.58	3.84
														2	23.36	23.36	92.9	7740000	(K)TATYSYSFENGDIVCGDNDLCLR(T)	15.67	230.09	0.98	1335.58	3.84
														2	22.94	22.94	90.8	3880000	(K)TATYSYSFENGDIVCGDNDLCLR(T)	17.85	71.79	0.99	1335.58	3.84
														3	22.64	22.64	90.3	16700000	(K)TATYSYSFENGDIVCGDNDLCLR(T)	10.15	19.35	0.99	890.72	3.84
														3	22.43	22.43	91.9	17700000	(K)TATYSYSFENGDIVCGDNDLCLR(T)	18.72	224.6	0.97	890.72	3.84
														3	22.22	22.22	91.4	19700000	(K)TATYSYSFENGDIVCGDNDLCLR(T)	15.15	220.96	0.97	890.72	3.84
														3	22.15	22.15	92.1	25000000	(K)TATYSYSFENGDIVCGDNDLCLR(T)	16.77	221.59	0.97	890.72	3.84
														2	21.17	21.17	88.4	7730000	(R)CCFVHDCCYGTVNDCNPK(T)	1.5	5.66	0.85	1153.43	5.21
														2	20.77	20.77	87	6110000	(R)AAAICLGQNVNTYDK(N)	5.92	175.52	0.99	819.402	5.88
														2	20.28	20.28	87.7	18500000	(R)AAAICLGQNVNTYDK(N)	4.52	206.09	0.99	819.402	5.88
														3	19.64	14.25	86.7	97400	(R)TVCECDRAAAICLGQNVNTYDK(N)	2.12	5.53	0.94	853.383	4.56
														2	19.04	19.04	89.1	74500	(R)AAAICLGQNVNTYDKNYEYYSISHCTEESEQC(-)	8.55	0.13	0.83	1909.3	4.25
														2	18.9	18.9	80.1	864000	(R)AAAICLGQNVNTYDK(N)	10.98	214.47	0.99	819.402	5.88
														3	18.78	18.78	86.6	661000	(K)TGKEVVHSYAIYGCYCGWGGQGR(A)	8.63	160.15	0.93	869.062	8.13
														3	17.83	17.83	77.7	17400000	(K)TATYSYSFENGDIVCGDNDLCLR(T)	12.2	228.53	0.96	890.72	3.84
														4	17.46	17.46	77.8	238000	(K)TGKEVVHSYAIYGCYCGWGGQGR(A)	7.85	5.66	0.98	652.049	8.13
														3	17.36	17.36	83.1	12000000	(R)AAAICLGQNVNTYDK(N)	2.37	39.62	1	546.604	5.88
														2	16.57	11.38	76.3	1800000	(R)AAAICLGQNVNTYDK(N)	9.25	220.61	0.99	819.401	5.88
														3	16.55	16.55	72.1	8230000	(R)CCFVHDCCYGTVNDCNPK(T)	1.7	27.78	0.92	769.29	5.21
														3	16.39	16.39	71.6	448000	(R)CCFVHDCCYGTVNDCNPK(T)	1.45	4.53	0.88	769.291	5.21
														3	16.19	16.19	73.7	1320000	(K)EVVHSYAIYGCYCGWGGQGR(A)	11.03	214.47	0.99	773.675	6.85
														3	16.12	16.12	80.7	2370000	(R)AAAICLGQNVNTYDK(N)	5.85	164.59	0.99	546.604	5.88
														3	16.06	16.06	83.4	14600000	(R)AAAICLGQNVNTYDKNYEYYSISHCTEESEQC(-)	10.32	215.99	0.97	1273.21	4.25
														2	15.89	7.33	87.6	327000	(R)TVCECDR(A)	1.4	1.21	0.98	470.186	4.37
														3	15.53	15.53	75.1	10800000	(K)TATYSYSFENGDIVCGDNDLCLR(T)	20.68	226.9	0.97	890.72	3.84
														3	15	15	82.5	50400	(R)AAAICLGQNVNTYDK(N)	9.67	11.06	0.95	546.604	5.88
														3	14.87	14.87	75.5	7070000	(R)AAAICLGQNVNTYDK(N)	4.58	211.49	1	546.604	5.88
														4	14.7	14.7	80.9	8910000	(R)AAAICLGQNVNTYDKNYEYYSISHCTEESEQC(-)	8.45	22.14	0.99	955.158	4.25
														3	14.38	14.38	72.5	382000	(K)TGKEVVHSYAIYGCYCGWGGQGR(A)	9.2	116.03	0.88	869.062	8.13
														3	14.19	14.19	77.6	4660000	(R)AAAICLGQNVNTYDKNYEYYSISHCTEESEQC(-)	12.78	220.84	0.95	1273.21	4.25
														3	14.17	14.17	73.2	457000	(R)AAAICLGQNVNTYDK(N)	9.82	171.21	0.94	546.604	5.88
														4	13.79	13.79	77.8	13900000	(R)AAAICLGQNVNTYDKNYEYYSISHCTEESEQC(-)	11.97	196.86	0.98	955.157	4.25
														3	13.18	13.18	76.1	9620000	(R)AAAICLGQNVNTYDKNYEYYSISHCTEESEQC(-)	16.93	178.77	0.97	1273.21	4.25
														2	12.83	12.83	81	1380000	(K)NYEYYSISHCTEESEQC(-)	5.85	223.96	0.96	1099.92	4.09
														2	12.79	12.79	80.6	2440000	(K)NYEYYSISHCTEESEQC(-)	4.53	209.6	0.98	1099.92	4.09
														4	12.74	12.74	71	13500	(K)TATYSYSFENGDIVCGDNDLCLRTVCECDR(A)	9.85	0	0.82	898.381	3.96
														3	12.69	12.69	74.9	8600000	(R)AAAICLGQNVNTYDKNYEYYSISHCTEESEQC(-)	16.05	234.71	0.96	1273.21	4.25
														2	12.43	12.43	84.2	11200000	(K)NYEYYSISHCTEESEQC(-)	1.78	16.72	0.98	1099.92	4.09
														4	12.32	12.32	74.3	21600000	(R)AAAICLGQNVNTYDKNYEYYSISHCTEESEQC(-)	15.78	229.74	0.95	955.158	4.25
														4	12.15	12.15	70.5	9860000	(R)AAAICLGQNVNTYDKNYEYYSISHCTEESEQC(-)	17.83	81.77	0.96	955.158	4.25
														4	11.78	11.78	73.2	8910000	(R)AAAICLGQNVNTYDKNYEYYSISHCTEESEQC(-)	8.45	22.14	0.99	955.158	4.25
														3	11.31	11.31	74.1	13100000	(K)NYEYYSISHCTEESEQC(-)	1.8	22.25	0.99	733.615	4.09
														3	11.3	11.3	75.2	3450000	(K)NYEYYSISHCTEESEQC(-)	5.62	193.2	0.98	733.615	4.09
														4	11.25	11.25	70.5	45300000	(R)AAAICLGQNVNTYDKNYEYYSISHCTEESEQC(-)	9.65	160.15	0.98	955.157	4.25
														4	10.8	10.8	70.5	28900000	(R)AAAICLGQNVNTYDKNYEYYSISHCTEESEQC(-)	16.87	204.79	0.96	955.158	4.25
														3	10.57	10.57	73.4	313000	(K)NYEYYSISHCTEESEQC(-)	10.48	93.77	0.98	733.614	4.09
	1	1.2	35	7	133.44	94	572000000	1.63429e+07	10079.7	4.17	D. siamensis	P31100	Acidic phospholipase A2 RV-7	2	25.01	25.01	94.4	9850000	(K)TATYSYSFENGDIVCGDNDLCLR(T)	17	191.24	0.98	1335.58	3.84	0.471441	0.233364	0.110017
														3	24.66	24.66	97.5	37300000	(K)TATYSYSFENGDIVCGDNDLCLR(T)	14.8	216.26	0.98	890.72	3.84
														3	24.66	24.66	97.6	67000000	(K)TATYSYSFENGDIVCGDNDLCLR(T)	16.75	210.21	0.94	890.721	3.84
														3	24.53	24.53	97.2	17400000	(K)TATYSYSFENGDIVCGDNDLCLR(T)	12.78	238.72	0.97	890.72	3.84
														3	24.39	24.39	94.2	35200000	(K)TATYSYSFENGDIVCGDNDLCLR(T)	17.58	101.64	0.94	890.722	3.84
														3	24.19	24.19	95	92200000	(K)TATYSYSFENGDIVCGDNDLCLR(T)	10.82	118.25	0.93	890.72	3.84
														3	23.91	23.91	97.5	82700000	(K)TATYSYSFENGDIVCGDNDLCLR(T)	11.38	174.74	0.96	890.72	3.84
														2	23.79	23.79	89	1520000	(K)TATYSYSFENGDIVCGDNDLCLR(T)	10.13	14.5	0.98	1335.58	3.84
														2	23.48	23.48	93.3	33500000	(K)TATYSYSFENGDIVCGDNDLCLR(T)	10.85	137.39	0.98	1335.58	3.84
														2	23.36	23.36	92.3	10000000	(K)TATYSYSFENGDIVCGDNDLCLR(T)	11.43	75.15	0.99	1335.58	3.84
														2	23.36	23.36	92.9	7740000	(K)TATYSYSFENGDIVCGDNDLCLR(T)	15.67	230.09	0.98	1335.58	3.84
														2	22.94	22.94	90.8	3880000	(K)TATYSYSFENGDIVCGDNDLCLR(T)	17.85	71.79	0.99	1335.58	3.84
														3	22.64	22.64	90.3	16700000	(K)TATYSYSFENGDIVCGDNDLCLR(T)	10.15	19.35	0.99	890.72	3.84
														3	22.43	22.43	91.9	17700000	(K)TATYSYSFENGDIVCGDNDLCLR(T)	18.72	224.6	0.97	890.72	3.84
														3	22.22	22.22	91.4	19700000	(K)TATYSYSFENGDIVCGDNDLCLR(T)	15.15	220.96	0.97	890.72	3.84
														3	22.15	22.15	92.1	25000000	(K)TATYSYSFENGDIVCGDNDLCLR(T)	16.77	221.59	0.97	890.72	3.84
														2	21.17	21.17	88.4	7730000	(R)CCFVHDCCYGTVNDCNPK(T)	1.5	5.66	0.85	1153.43	5.21
														2	20.77	20.77	87	6110000	(R)AAAICLGQNVNTYDK(N)	5.92	175.52	0.99	819.402	5.88
														2	20.28	20.28	87.7	18500000	(R)AAAICLGQNVNTYDK(N)	4.52	206.09	0.99	819.402	5.88
														3	19.64	14.25	86.7	97400	(R)TVCECDRAAAICLGQNVNTYDK(N)	2.12	5.53	0.94	853.383	4.56
														2	18.9	18.9	80.1	864000	(R)AAAICLGQNVNTYDK(N)	10.98	214.47	0.99	819.402	5.88
														3	18.22	18.22	86.7	331000	(R)AAAICLGQNVNTYDKNYEYYSISHCTEESEQ(-)	8.18	33.06	0.97	1219.86	4.25
														3	17.83	17.83	77.7	17400000	(K)TATYSYSFENGDIVCGDNDLCLR(T)	12.2	228.53	0.96	890.72	3.84
														3	17.36	17.36	83.1	12000000	(R)AAAICLGQNVNTYDK(N)	2.37	39.62	1	546.604	5.88
														2	16.57	11.38	76.3	1800000	(R)AAAICLGQNVNTYDK(N)	9.25	220.61	0.99	819.401	5.88
														3	16.55	16.55	72.1	8230000	(R)CCFVHDCCYGTVNDCNPK(T)	1.7	27.78	0.92	769.29	5.21
														3	16.39	16.39	71.6	448000	(R)CCFVHDCCYGTVNDCNPK(T)	1.45	4.53	0.88	769.291	5.21
														3	16.12	16.12	80.7	2370000	(R)AAAICLGQNVNTYDK(N)	5.85	164.59	0.99	546.604	5.88
														2	15.89	7.33	87.6	327000	(R)TVCECDR(A)	1.4	1.21	0.98	470.186	4.37
														3	15.53	15.53	75.1	10800000	(K)TATYSYSFENGDIVCGDNDLCLR(T)	20.68	226.9	0.97	890.72	3.84
														3	15	15	82.5	50400	(R)AAAICLGQNVNTYDK(N)	9.67	11.06	0.95	546.604	5.88
														3	14.87	14.87	75.5	7070000	(R)AAAICLGQNVNTYDK(N)	4.58	211.49	1	546.604	5.88
														3	14.17	14.17	73.2	457000	(R)AAAICLGQNVNTYDK(N)	9.82	171.21	0.94	546.604	5.88
														4	13.21	13.21	81.6	341000	(R)AAAICLGQNVNTYDKNYEYYSISHCTEESEQ(-)	8.22	38.59	0.96	915.152	4.25
														4	12.74	12.74	71	13500	(K)TATYSYSFENGDIVCGDNDLCLRTVCECDR(A)	9.85	0	0.82	898.381	3.96
	2	2.1	3	2	36.23	8.5	555000	185000	28719.5	7.07	D. siamensis	E5L0E4	Beta-fibrinogenase-like	3	18.22	18.22	83.3	96400	(K)TSTYIAPLSLPSSPPRVGSVCR(I)	9.72	16.72	0.97	782.414	10.83	0.00533667	0.233364	0.00124539
														2	18.01	18.01	96.5	290000	(K)TSTYIAPLSLPSSPPR(V)	9.47	22.25	0.99	843.958	8.41
														3	16.92	10.19	90.5	169000	(K)TSTYIAPLSLPSSPPR(V)	9.47	22.25	0.97	562.975	8.41
	3	3.1	3	2	30.91	82.3	12000000	4000000	1955.2	4.79	D. russelii	P86529	Phospholipase A2 1	2	16.96	11.33	85.7	166000	(-)NLFQFGEMILEKTGK(E)	13.9	5.66	0.98	877.961	6.14	0.115388	0.233364	0.0269273
														2	13.95	10.43	75.1	634000	(-)NLFQFGEMILEK(T)	14.3	17.37	1	734.88	4.53
														3	11.49	4.68	72.2	11200000	(-)NLFQFGEMILEK(T)	14.17	22.25	1	490.257	4.53
								3.46658e+07																	1

## Sheet: F11
Fraction	Group	Subgroup	Spectra	Distinct Peptides	Distinct Summed MS/MS Search Score	% AA Coverage	Total Protein Spectral Intensity	Mean Protein Spectral Intensity	Protein MW (Da)	Protein pI	Species	Database Accession	Protein Name	z	Score	Fwd-Rev Score	SPI (%)	Spectrum Intensity	Sequence	RT (min)	Peak Width (sec)	Averagine Chi Squared	m/z Measured (Da)	Peptide pI	Relative abundance (% in fraction)	Relative abundance (% fraction in chromatogram)	Relative abundance (% overall)
11	1	1.1	23	17	291.13	52.3	176000000	7.65217e+06	29498.5	9.83	D. siamensis	P18965	Factor V activator RVV-V gamma	2	20.97	16.23	94.4	292000	(R)TLCAGILKGGR(D)	1.58	5.66	0.96	573.324	11	0.467047	0.0417	0.0194758
														3	20.93	20.93	94.8	13600000	(K)WCEPLYPWVPADSR(T)	11.18	22.25	1	592.611	4.37
														2	20.71	13.84	93	805000	(K)FPNGLDKDIMLIR(L)	10.37	22.25	1	766.419	5.96
														2	20.28	20.28	84.4	6700000	(R)GKYFCLNTKFPNGLDK(D)	6.9	60.71	0.98	951.482	9.53
														2	19.84	19.84	83.4	2700000	(K)YFCLNTKFPNGLDK(D)	7.83	16.72	1	858.925	8.5
														3	19.4	10.98	92.8	13600000	(K)ISTTEDTYPDVPHCTNIFIVK(H)	9.32	5.66	0.95	817.403	4.54
														2	18.38	18.38	88.9	28200000	(K)HKWCEPLYPWVPADSR(T)	8.27	44.37	1	1020.99	6.75
														3	18.05	9.09	92.8	253000	(K)HKWCEPLYPWVPADSRTLCAGILK(G)	10.88	5.66	0.96	966.491	8.5
														3	17.59	17.59	76	1660000	(K)YFCLNTKFPNGLDKDIMLIR(L)	12	22.26	0.96	820.092	8.5
														2	17.03	17.03	76.5	2080000	(R)GKYFCLNTK(F)	1.47	0.13	1	565.784	9.7
														2	16.53	16.53	83.3	22900000	(K)ISTTEDTYPDVPHCTNIFIVK(H)	9	38.84	1	1225.6	4.54
														2	16.24	10.71	88.3	15500000	(R)TLCAGILK(G)	2.2	21.36	0.9	438.255	8.41
														3	15.8	12.8	81.9	577000	(K)WCEPLYPWVPADSRTLCAGILK(G)	12.7	11.19	0.94	878.107	6.07
														3	15.7	15.7	76.8	36000000	(R)GKYFCLNTKFPNGLDK(D)	6.93	66.24	0.96	634.657	9.53
														3	15.57	8.35	90.6	8670000	(R)LRRPVTYSTHIAPVSLPSR(S)	1.53	5.66	1	717.413	11.71
														4	15.55	7	87.3	118000	(K)GDSGGPLICNGEMHGIVAGGSEPCGQHLKPAVYTK(V)	6.35	0	0.86	899.181	6.01
														3	14.69	14.69	77.6	4980000	(K)FPNGLDKDIMLIR(L)	10.37	22.25	1	511.281	5.96
														3	13.99	13.99	81.6	4250000	(R)TLCAGILKGGR(D)	1.48	5.66	0.98	382.552	11
														2	12.88	6.86	81.2	736000	(R)TLCAGILK(G)	4.27	214.73	1	438.253	8.41
														4	12.24	5.28	73.6	3930000	(K)ISTTEDTYPDVPHCTNIFIVK(H)	9	38.84	0.99	613.304	4.54
														4	11.95	11.95	73.8	402000	(K)ISTTEDTYPDVPHCTNIFIVKHK(W)	6.43	16.59	0.97	679.594	6
														2	11.8	11.8	73.4	8050000	(R)EWVLTAAHCDR(R)	1.88	22.25	1	679.319	5.32
														2	11.04	11.04	82.5	128000	(R)EWVLTAAHCDRR(N)	1.67	5.66	1	757.371	6.85
	1	1.2	20	15	274.2	48.7	146000000	7300000	26607.1	9.98	D. siamensis	P18965	Factor V activator RVV-V gamma	3	29.97	29.97	100	4270000	(-)VVGGDECNINEHPFLVALYTSASSTIHCAGALINR(E)	14.4	9.92	0.99	1262.62	5.28	0.445552	0.0417	0.0185795
														2	20.97	16.23	94.4	292000	(R)TLCAGILKGGR(D)	1.58	5.66	0.96	573.324	11
														3	20.93	20.93	94.8	13600000	(K)WCEPLYPWVPADSR(T)	11.18	22.25	1	592.611	4.37
														2	20.71	13.84	93	805000	(K)FPNGLDKDIMLIR(L)	10.37	22.25	1	766.419	5.96
														2	20.28	20.28	84.4	6700000	(R)GKYFCLNTKFPNGLDK(D)	6.9	60.71	0.98	951.482	9.53
														2	19.84	19.84	83.4	2700000	(K)YFCLNTKFPNGLDK(D)	7.83	16.72	1	858.925	8.5
														2	18.38	18.38	88.9	28200000	(K)HKWCEPLYPWVPADSR(T)	8.27	44.37	1	1020.99	6.75
														3	18.05	9.09	92.8	253000	(K)HKWCEPLYPWVPADSRTLCAGILK(G)	10.88	5.66	0.96	966.491	8.5
														3	17.59	17.59	76	1660000	(K)YFCLNTKFPNGLDKDIMLIR(L)	12	22.26	0.96	820.092	8.5
														2	17.03	17.03	76.5	2080000	(R)GKYFCLNTK(F)	1.47	0.13	1	565.784	9.7
														2	16.24	10.71	88.3	15500000	(R)TLCAGILK(G)	2.2	21.36	0.9	438.255	8.41
														3	15.8	12.8	81.9	577000	(K)WCEPLYPWVPADSRTLCAGILK(G)	12.7	11.19	0.94	878.107	6.07
														3	15.7	15.7	76.8	36000000	(R)GKYFCLNTKFPNGLDK(D)	6.93	66.24	0.96	634.657	9.53
														3	15.57	8.35	90.6	8670000	(R)LRRPVTYSTHIAPVSLPSR(S)	1.53	5.66	1	717.413	11.71
														5	15.57	15.57	82.7	6730000	(-)VVGGDECNINEHPFLVALYTSASSTIHCAGALINR(E)	14.4	15.45	0.99	757.973	5.28
														3	14.69	14.69	77.6	4980000	(K)FPNGLDKDIMLIR(L)	10.37	22.25	1	511.281	5.96
														3	13.99	13.99	81.6	4250000	(R)TLCAGILKGGR(D)	1.48	5.66	0.98	382.552	11
														2	12.88	6.86	81.2	736000	(R)TLCAGILK(G)	4.27	214.73	1	438.253	8.41
														2	11.8	11.8	73.4	8050000	(R)EWVLTAAHCDR(R)	1.88	22.25	1	679.319	5.32
														2	11.04	11.04	82.5	128000	(R)EWVLTAAHCDRR(N)	1.67	5.66	1	757.371	6.85
	2	2.1	10	6	94.05	40.3	9670000	967000	29180.4	9.89	D. siamensis	E5L0E3	Alpha-fibrinogenase-like	3	20.32	20.32	79.1	1100000	(R)IGSCLGDSGGPLICNGQIQGIVSWGSDPCVNR(G)	11.83	16.72	0.96	1125.2	4.21	0.0590204	0.0417	0.00246115
														2	19.52	19.52	86.5	117000	(R)IGSCLGDSGGPLICNGQIQGIVSWGSDPCVNR(G)	11.83	16.59	0.99	1687.29	4.21
														3	16.37	16.37	79.5	295000	(R)RIGSCLGDSGGPLICNGQIQGIVSWGSDPCVNR(G)	11.27	16.72	0.95	1177.23	5.96
														3	16.17	16.17	79.5	369000	(K)LNKPVTYSTHIASLSLPSNPPR(V)	6.52	11.19	0.98	798.105	9.99
														4	14.92	5.74	78	522000	(R)IGSCLGDSGGPLICNGQIQGIVSWGSDPCVNR(G)	11.83	16.72	0.98	844.149	4.21
														2	14.7	14.7	73.2	1130000	(K)FFCLSSK(S)	2.98	34.12	1	444.718	8.75
														4	13.76	5.22	80.1	2670000	(K)LNKPVTYSTHIASLSLPSNPPR(V)	6.52	11.19	0.98	598.83	9.99
														3	13.5	4.31	80	626000	(K)VFDYTDWIHSIIAGNTAATCPS(-)	14.25	11.19	0.98	813.715	4.2
														2	13.05	7.17	76	179000	(K)VFDYTDWIHSIIAGNTAATCPS(-)	14.27	11.19	0.99	1220.07	4.2
														3	12.99	12.99	72.4	2660000	(K)ILPFVPHCANINIVPYTVCR(V)	11.87	11.19	0.99	795.084	8.75
	3	3.1	4	3	58.76	54.3	1860000	465000	16276.8	4.51	D. siamensis	P31100	Acidic phospholipase A2 RV-7	2	27.25	27.25	100	329000	(K)TATYSYSFENGDIVCGDNDLCLR(T)	9.8	16.72	0.96	1335.58	3.84	0.028381	0.0417	0.00118349
														3	22.96	22.96	92.7	838000	(K)TATYSYSFENGDIVCGDNDLCLR(T)	9.8	16.72	0.96	890.72	3.84
														3	17.51	17.51	89.9	267000	(K)EVVHSYAIYGCYCGWGGQGR(A)	7.05	27.53	0.94	773.675	6.85
														3	14	14	78.8	429000	(R)AAAICLGQNVNTYDKNYEYYSISHCTEESEQC(-)	7.67	16.72	0.98	1273.21	4.25
								1.63842e+07																	1

## Sheet: F12
Fraction	Group	Subgroup	Spectra	Distinct Peptides	Distinct Summed MS/MS Search Score	% AA Coverage	Total Protein Spectral Intensity	Mean Protein Spectral Intensity	Protein MW (Da)	Protein pI	Species	Database Accession	Protein Name	z	Score	Fwd-Rev Score	SPI (%)	Spectrum Intensity	Sequence	RT (min)	Peak Width (sec)	Averagine Chi Squared	m/z Measured (Da)	Peptide pI	Relative abundance (% in fraction)	Relative abundance (% fraction in chromatogram)	Relative abundance (% overall)
12	1	1.1	23	14	244.98	56.5	210000000	9.13043e+06	29498.5	9.83	D. siamensis	P18965	Factor V activator RVV-V gamma	3	23.18	23.18	93	4070000	(K)GDSGGPLICNGEMHGIVAGGSEPCGQHLKPAVYTK(V)	2.02	11.19	0.96	1198.57	6.01	0.19035	0.005397	0.00102732
														2	23.06	23.06	95.4	59600000	(K)FPNGLDKDIMLIR(L)	8.83	38.72	0.9	766.415	5.96
														3	21.43	21.43	96.9	615000	(R)IMGWGKISTTEDTYPDVPHCTNIFIVK(H)	10.73	22.13	0.96	1041.52	5.38
														3	19.22	10.11	90.1	833000	(K)ISTTEDTYPDVPHCTNIFIVKHK(W)	2.58	22.25	0.99	905.788	6
														2	19.1	19.1	88.5	2750000	(K)HKWCEPLYPWVPADSR(T)	6.83	16.72	1	1020.99	6.75
														3	18.57	14.7	89.1	17500000	(K)WCEPLYPWVPADSRTLCAGILK(G)	12.15	16.72	0.94	878.109	6.07
														2	18.51	18.51	88.3	1180000	(K)WCEPLYPWVPADSRTLCAGILK(G)	12.15	16.72	0.98	1316.66	6.07
														3	16.92	13.15	95.1	9120000	(K)HKWCEPLYPWVPADSR(T)	6.83	16.72	1	680.998	6.75
														2	16.68	16.68	85.4	35100000	(K)ISTTEDTYPDVPHCTNIFIVK(H)	7.73	66.5	1	1225.6	4.54
														3	15.99	15.99	81.2	449000	(K)WCEPLYPWVPADSR(T)	16.03	170.86	1	592.613	4.37
														2	15.6	15.6	89.7	7170000	(R)NEDEQIRVPR(G)	1.42	0.13	0.93	628.312	4.68
														2	15.57	10.01	84	7780000	(R)RPVTYSTHIAPVSLPSR(S)	1.58	5.66	1	941.008	10.84
														4	15.34	6.32	85.4	19000000	(K)GDSGGPLICNGEMHGIVAGGSEPCGQHLKPAVYTK(V)	2	11.19	0.88	899.181	6.01
														3	14.9	7.87	88.7	4490000	(R)LRRPVTYSTHIAPVSLPSR(S)	1.52	0.13	0.99	717.414	11.71
														3	14.83	14.83	75.4	10600	(K)FPNGLDKDIMLIR(L)	12.12	0	0.96	511.281	5.96
														2	14.67	7.68	86.4	8960000	(R)TLCAGILK(G)	1.75	16.59	0.98	438.253	8.41
														4	14.34	14.34	73.8	2830000	(R)IMGWGKISTTEDTYPDVPHCTNIFIVK(H)	10.73	16.72	0.99	781.389	5.38
														3	14.24	14.24	77.6	6700000	(R)NEDEQIRVPR(G)	1.42	0.13	0.93	419.209	4.68
														3	14.14	6.18	80.9	4680000	(K)ISTTEDTYPDVPHCTNIFIVK(H)	8.45	5.66	0.94	817.404	4.54
														2	13.55	13.55	82.5	19800	(R)EWVLTAAHCDRR(N)	1.6	0.13	1	757.372	6.85
														2	13.46	13.46	70.3	4250000	(K)YFCLNTK(F)	1.65	11.19	0.99	473.219	8.59
														4	12.16	4.82	73.2	10700000	(K)ISTTEDTYPDVPHCTNIFIVK(H)	7.68	72.03	0.99	613.304	4.54
														4	11.46	11.46	71.1	2520000	(K)ISTTEDTYPDVPHCTNIFIVKHK(W)	2.63	33.31	0.99	679.593	6
														2	10.59	1.51	81.1	556000	(K)IFIVK(H)	1.78	11.19	1	310.212	8.75
	1	1.2	18	11	181.46	50.8	225000000	12500000	26607.1	9.98	D. siamensis	P18965	Factor V activator RVV-V gamma	2	23.06	23.06	95.4	59600000	(K)FPNGLDKDIMLIR(L)	8.83	38.72	0.9	766.415	5.96	0.260599	0.005397	0.00140645
														2	19.1	19.1	88.5	2750000	(K)HKWCEPLYPWVPADSR(T)	6.83	16.72	1	1020.99	6.75
														3	18.57	14.7	89.1	17500000	(K)WCEPLYPWVPADSRTLCAGILK(G)	12.15	16.72	0.94	878.109	6.07
														2	18.51	18.51	88.3	1180000	(K)WCEPLYPWVPADSRTLCAGILK(G)	12.15	16.72	0.98	1316.66	6.07
														4	16.99	10.53	89.6	12200000	(-)VVGGDECNINEHPFLVALYTSASSTIHCAGALINR(E)	16.33	98.26	0.86	947.21	5.28
														3	16.92	13.15	95.1	9120000	(K)HKWCEPLYPWVPADSR(T)	6.83	16.72	1	680.998	6.75
														5	16.26	16.26	79.1	37400000	(-)VVGGDECNINEHPFLVALYTSASSTIHCAGALINR(E)	14.08	49.91	0.95	757.974	5.28
														3	15.99	15.99	81.2	449000	(K)WCEPLYPWVPADSR(T)	16.03	170.86	1	592.613	4.37
														4	15.84	8.87	79	16300000	(-)VVGGDECNINEHPFLVALYTSASSTIHCAGALINR(E)	21.22	194.59	0.95	947.214	5.28
														2	15.6	15.6	89.7	7170000	(R)NEDEQIRVPR(G)	1.42	0.13	0.93	628.312	4.68
														2	15.57	10.01	84	7780000	(R)RPVTYSTHIAPVSLPSR(S)	1.58	5.66	1	941.008	10.84
														3	14.9	7.87	88.7	4490000	(R)LRRPVTYSTHIAPVSLPSR(S)	1.52	0.13	0.99	717.414	11.71
														3	14.83	14.83	75.4	10600	(K)FPNGLDKDIMLIR(L)	12.12	0	0.96	511.281	5.96
														4	14.8	14.8	80.7	28900000	(-)VVGGDECNINEHPFLVALYTSASSTIHCAGALINR(E)	19.3	203.56	0.96	947.215	5.28
														2	14.67	7.68	86.4	8960000	(R)TLCAGILK(G)	1.75	16.59	0.98	438.253	8.41
														3	14.24	14.24	77.6	6700000	(R)NEDEQIRVPR(G)	1.42	0.13	0.93	419.209	4.68
														2	13.55	13.55	82.5	19800	(R)EWVLTAAHCDRR(N)	1.6	0.13	1	757.372	6.85
														2	13.46	13.46	70.3	4250000	(K)YFCLNTK(F)	1.65	11.19	0.99	473.219	8.59
	1	1.3	7	5	78.54	24.6	78100000	1.11571e+07	28908.7	9.1	D. russelii	CL2958.Contig2_DRSL	Serine beta-fibrinogenase	2	23.06	23.06	95.4	59600000	(K)FPNGLDKDIMLIR(L)	8.83	38.72	0.9	766.415	5.96	0.232603	0.005397	0.00125536
														2	15.6	15.6	89.7	7170000	(R)NEDEQIRVPR(G)	1.42	0.13	0.93	628.312	4.68
														3	14.83	14.83	75.4	10600	(K)FPNGLDKDIMLIR(L)	12.12	0	0.96	511.281	5.96
														3	14.24	14.24	77.6	6700000	(R)NEDEQIRVPR(G)	1.42	0.13	0.93	419.209	4.68
														2	13.55	13.55	82.5	19800	(R)EWVLTAAHCDRR(N)	1.6	0.13	1	757.372	6.85
														2	13.46	13.46	70.3	4250000	(K)YFCLNTK(F)	1.65	11.19	0.99	473.219	8.59
														3	12.87	12.87	75.3	306000	(K)VYDYTDWIQSIIAGNTAATCPP(-)	14.67	22.25	0.93	819.387	3.56
	2	2.1	9	4	84.44	54.3	69200000	7.68889e+06	16276.8	4.51	D. siamensis	P31100	Acidic phospholipase A2 RV-7	2	25.04	25.04	94.8	3080000	(K)TATYSYSFENGDIVCGDNDLCLR(T)	8.97	22.25	0.86	1335.58	3.84	0.160297	0.005397	0.000865124
														3	22.78	22.78	94	1830000	(K)TATYSYSFENGDIVCGDNDLCLR(T)	8.9	16.59	0.97	890.721	3.84
														3	22.73	22.73	89.4	4010000	(K)TATYSYSFENGDIVCGDNDLCLR(T)	16.72	209.18	0.94	890.718	3.84
														3	22.69	22.69	92.7	44800000	(K)EVVHSYAIYGCYCGWGGQGR(A)	3.97	88.63	0.99	773.675	6.85
														2	20.76	20.76	87.8	695000	(R)AAAICLGQNVNTYDK(N)	1.6	0.13	0.98	819.386	5.88
														2	20.03	20.03	98	3480000	(K)EVVHSYAIYGCYCGWGGQGR(A)	3.93	88.63	1	1160.01	6.85
														3	19.38	19.38	74.7	22400	(K)TATYSYSFENGDIVCGDNDLCLR(T)	17.78	0	0.94	890.718	3.84
														3	15.95	15.95	82.2	4120000	(R)AAAICLGQNVNTYDKNYEYYSISHCTEESEQC(-)	6.83	11.19	0.97	1273.21	4.25
														4	12.28	12.28	74.4	7170000	(R)AAAICLGQNVNTYDKNYEYYSISHCTEESEQC(-)	6.83	11.19	0.95	955.158	4.25
	3	3.1	6	4	72.73	31.3	15900000	2650000	29180.4	9.89	D. siamensis	E5L0E3	Alpha-fibrinogenase-like	2	26.46	22.93	98.8	634000	(R)IGSCLGDSGGPLICNGQIQGIVSWGSDPCVNR(G)	11.5	11.19	0.9	1687.29	4.21	0.0552469	0.005397	0.000298168
														3	23.6	18.06	97.1	2850000	(R)IGSCLGDSGGPLICNGQIQGIVSWGSDPCVNR(G)	11.5	16.72	0.89	1125.2	4.21
														3	17.25	17.25	76.9	1920000	(K)LNKPVTYSTHIASLSLPSNPPR(V)	2.77	44.38	0.94	798.107	9.99
														2	14.73	14.73	73.9	1910000	(K)FFCLSSK(S)	2.2	16.59	1	444.717	8.75
														3	14.29	14.29	77.1	1100000	(K)ILPFVPHCANINIVPYTVCR(V)	11.45	5.66	1	795.086	8.75
														4	13.05	5.51	71.9	7480000	(K)LNKPVTYSTHIASLSLPSNPPR(V)	2.8	44.38	0.99	598.832	9.99
	4	4.1	3	2	37.42	9.6	3240000	1080000	29577.7	9.77	M. lebetina	Q9PT40	Venom serine proteinase-like protein 2	2	22.69	22.69	79.5	742000	(R)FYCAGTLINQEWVLTAAR(C)	11.87	11.19	0.99	1057.03	6	0.0225157	0.005397	0.000121517
														3	20.5	20.5	88.4	589000	(R)FYCAGTLINQEWVLTAAR(C)	11.85	11.19	0.97	705.025	6
														2	14.73	14.73	73.9	1910000	(K)FFCLSSK(T)	2.2	16.59	1	444.717	8.75
	5	5.1	2	2	37.01	8.5	4390000	2195000	28981.6	7.11	M. lebetina	E0Y419	Beta-fibrinogenase	2	22.28	22.28	97.1	2480000	(R)TLCAGILQGGIDTCK(G)	4.33	66.5	0.93	803.902	5.5	0.0457611	0.005397	0.000246973
														2	14.73	14.73	73.9	1910000	(K)FFCLSSK(N)	2.2	16.59	1	444.717	8.75
	7	7.1	2	2	29.97	11.2	3130000	1565000	29035.7	7.96	M. lebetina	E0Y420	Serine protease VLSP-3	3	15.24	8.71	80.2	1220000	(K)TSTHIAPLSLPSSPPSVGSVCR(I)	7.1	77.44	0.96	750.725	9.44	0.032627	0.005397	0.000176088
														2	14.73	14.73	73.9	1910000	(K)FFCLSSK(N)	2.2	16.59	1	444.717	8.75
								4.79665e+07																	1

[truncated: 4 more sheets: F13, F14, F15, F16]
