# Supplementary material for: Proteomics and antivenom immunoprofiling of Russell’s viper (Daboia siamensis) venoms from Thailand and Indonesia
Source: J Venom Anim Toxins Incl Trop Dis. 2020 Jan 31;26:e20190048. doi: 10.1590/1678-9199-JVATITD-2019-0048 (PMC7004479; doi:10.1590/1678-9199-JVATITD-2019-0048)
Supplement: Additional file 2. [file 1678-9199-jvatitd-26-e20190048-s2.xlsx]

## Sheet: Title
Additional file 2. Tandem mass spectrometry analysis of Indonesian Daboia siamensis venom fractions.

## Sheet: F4
Fraction	Group	Subgroup	Spectra	Distinct Peptides	Distinct Summed MS/MS Search Score	% AA Coverage	Total Protein Spectral Intensity	Mean Protein Spectral Intensity	Protein MW (Da)	Protein pI	Species	Database Accession	Protein Name	z	Score	Fwd-Rev Score	SPI (%)	Spectrum Intensity	Sequence	RT (min)	Peak Width (sec)	Averagine Chi Squared	m/z Measured (Da)	Peptide pI	Relative abundance (% in fraction)	Relative abundance (% fraction in chromatogram)	Relative abundance (% overall)
	2	2.1	2	1	20.01	18.1	2160000	1080000	12362.1	10	P. jerdonii	Q7ZZM2	Disintegrin jerdostatin	2	20.01	20.01	97.7	1100000	(K)SGSVNEYEVVNPGTVTGLPK(G)	8.55	21.49	0.99	1024.02	4.53	1	0.062064	0.062064
														3	17.9	17.9	87.3	1060000	(K)SGSVNEYEVVNPGTVTGLPK(G)	8.53	21.61	0.98	683.018	4.53
								1080000																	1

## Sheet: F5
Fraction	Group	Subgroup	Spectra	Distinct Peptides	Distinct Summed MS/MS Search Score	% AA Coverage	Total Protein Spectral Intensity	Mean Protein Spectral Intensity	Protein MW (Da)	Protein pI	Species	Database Accession	Protein Name	z	Score	Fwd-Rev Score	SPI (%)	Spectrum Intensity	Sequence	RT (min)	Peak Width (sec)	Averagine Chi Squared	m/z Measured (Da)	Peptide pI	Relative abundance (% in fraction)	Relative abundance (% fraction in chromatogram)	Relative abundance (% overall)
	2	2.1	5	4	66.21	28.3	45300000	9060000	27897.9	9.45	D. russelii	V9I1K1	Venom nerve growth factor 1	2	22.45	22.45	92.7	11100000	(R)INTACVCVISR(K)	1.8	16.34	0.86	646.827	9.75	1	0.008503	0.008503
														2	20.28	20.28	83.5	31400000	(K)HWNSYCTTTDTFVR(A)	2.33	44.69	1	894.395	6.74
														3	13.9	13.9	77	910000	(R)INTACVCVISR(K)	1.78	10.94	0.99	431.554	9.75
														4	13.01	6.23	84.7	1780000	(K)TTATDMRGNVVTVMVDVNLNNNVYKQYFFETK(C)	13.1	15.03	0.94	928.71	5.79
														2	10.47	10.47	76.1	31100	(K)CKNPNPVPSGCR(G)	1.5	0.13	0.89	693.324	11
								9060000																	1

## Sheet: F6
Fraction	Group	Subgroup	Spectra	Distinct Peptides	Distinct Summed MS/MS Search Score	% AA Coverage	Total Protein Spectral Intensity	Mean Protein Spectral Intensity	Protein MW (Da)	Protein pI	Species	Database Accession	Protein Name	z	Score	Fwd-Rev Score	SPI (%)	Spectrum Intensity	Sequence	RT (min)	Peak Width (sec)	Averagine Chi Squared	m/z Measured (Da)	Peptide pI	Relative abundance (% in fraction)	Relative abundance (% fraction in chromatogram)	Relative abundance (% overall)
																										0.0747

## Sheet: F7
Fraction	Group	Subgroup	Spectra	Distinct Peptides	Distinct Summed MS/MS Search Score	% AA Coverage	Total Protein Spectral Intensity	Mean Protein Spectral Intensity	Protein MW (Da)	Protein pI	Species	Database Accession	Protein Name	z	Score	Fwd-Rev Score	SPI (%)	Spectrum Intensity	Sequence	RT (min)	Peak Width (sec)	Averagine Chi Squared	m/z Measured (Da)	Peptide pI	Relative abundance (% in fraction)	Relative abundance (% fraction in chromatogram)	Relative abundance (% overall)
7	1	1.1	11	7	119.66	48.5	11000000	1000000	16507.6	9.99	D. r. limitis	B3RFI7	Basic phospholipase A2	2	21.97	21.97	82.5	284000	(K)LGAFSVWNYISYGCYCGWGGQGTPK(D)	13.77	22.19	0.87	1414.63	8.43	0.651466	0.326123	0.212458
														2	20.53	20.53	94.5	93300	(K)GCNPKLAIYSYSFQR(G)	6.62	5.53	0.98	902.448	9.7
														3	20.52	12.66	92.4	4710000	(K)LAIYSYSFQRGNIVCGR(N)	8.17	44.25	0.92	668.677	9.99
														3	16.7	16.7	73.3	1790000	(K)LGAFSVWNYISYGCYCGWGGQGTPK(D)	13.77	14.94	0.98	943.425	8.43
														3	16.13	16.13	89.1	249000	(K)GCNPKLAIYSYSFQR(G)	6.6	5.53	0.98	601.969	9.7
														2	15.38	15.38	74.5	507000	(K)FLSSYYCRQTSEKC(-)	1.55	11.19	0.91	914.906	8.5
														2	15.29	7.62	84.7	122000	(K)LAIYSYSFQR(G)	8.53	4.51	0.91	624.325	8.59
														2	15.21	15.21	75.7	987000	(K)LAIYSYSFQRGNIVCGR(N)	8.18	38.84	0.99	1002.51	9.99
														2	14.29	14.29	80.2	93300	(K)GCNPKLAIYSYSFQR(G)	6.62	5.53	0.98	902.448	9.7
														3	13.11	13.11	72	93800	(K)GCNPKLAIYSYSFQRGNIVCGR(N)	7.43	5.53	0.88	854.09	10.28
														3	12.86	3.2	87.5	2100000	(K)LAIYSYSFQRGNIVCGRNNGCLR(T)	7.03	21.75	0.99	906.785	10.9
	2	2.1	4	3	56.61	11.5	2140000	535000	29577.7	9.77	M. lebetina	Q9PT40	Venom serine proteinase-like protein 2	2	25.23	25.23	91.4	520000	(R)FYCAGTLINQEWVLTAAR(C)	11.88	17.06	0.98	1057.04	6	0.348534	0.326123	0.113665
														3	21	21	91.9	646000	(R)FYCAGTLINQEWVLTAAR(C)	11.88	11.84	0.98	705.028	6
														4	16.63	8.99	83.5	248000	(R)SKRFYCAGTLINQEWVLTAAR(C)	10.48	11.97	0.93	621.829	9.98
														2	14.75	14.75	72.7	725000	(K)EKFFCLSSK(T)	2.03	22.25	0.96	573.287	8.69
								1535000																	1

## Sheet: F8
Fraction	Group	Subgroup	Spectra	Distinct Peptides	Distinct Summed MS/MS Search Score	% AA Coverage	Total Protein Spectral Intensity	Mean Protein Spectral Intensity	Protein MW (Da)	Protein pI	Species	Database Accession	Protein Name	z	Score	Fwd-Rev Score	SPI (%)	Spectrum Intensity	Sequence	RT (min)	Peak Width (sec)	Averagine Chi Squared	m/z Measured (Da)	Peptide pI	Relative abundance (% in fraction)	Relative abundance (% fraction in chromatogram)	Relative abundance (% overall)
	1	1.1	20	12	224.61	45.7	58900000	2945000	26607.1	9.98	D. siamensis	P18965	Factor V activator RVV-V gamma	3	24.36	24.36	90	178000	(-)VVGGDECNINEHPFLVALYTSASSTIHCAGALINR(E)	15.67	11.19	0.95	1262.62	5.28	0.0644211	0.31473	0.0202752
														3	23	23	91.3	1180000	(K)YFCLNTKFPNGLDKDIMLIR(L)	13.27	9.66	0.99	820.094	8.5
														3	21.14	21.14	94.2	1060000	(K)WCEPLYPWVPADSR(T)	12.63	11.19	1	592.612	4.37
														2	20.5	20.5	79.9	229000	(K)YFCLNTKFPNGLDK(D)	10.33	22.13	0.97	858.925	8.5
														2	20.14	15.08	93.6	1610000	(R)TLCAGILKGGR(D)	3.22	54.04	0.99	573.328	11
														2	19.65	19.65	89.1	1780000	(K)HKWCEPLYPWVPADSR(T)	10.65	11.19	1	1020.99	6.75
														2	19.62	19.62	89	545000	(K)FPNGLDKDIMLIR(L)	11.85	16.72	1	766.419	5.96
														4	18.57	10.6	90.3	2400000	(-)VVGGDECNINEHPFLVALYTSASSTIHCAGALINR(E)	15.67	11.06	1	947.216	5.28
														3	17.63	13.64	94	11300000	(K)HKWCEPLYPWVPADSR(T)	10.65	16.72	0.99	680.998	6.75
														5	16.9	16.9	82.7	322000	(-)VVGGDECNINEHPFLVALYTSASSTIHCAGALINR(E)	15.67	11.19	0.97	757.975	5.28
														3	16.79	16.79	80.2	2860000	(R)GKYFCLNTKFPNGLDK(D)	9.45	11.19	1	634.66	9.53
														3	16.52	16.52	80.1	2510000	(K)FPNGLDKDIMLIR(L)	11.85	16.72	1	511.281	5.96
														2	16.5	16.5	72.7	438000	(R)GKYFCLNTKFPNGLDK(D)	9.47	16.59	0.98	951.485	9.53
														3	16.02	16.02	82	8470000	(R)NEDEQIRVPR(G)	1.6	5.66	0.95	419.219	4.68
														2	15.82	15.82	77.3	303000	(R)GKYFCLNTK(F)	2.75	36.05	0.99	565.788	9.7
														3	15.6	15.6	73.5	803000	(K)YFCLNTKFPNGLDK(D)	10.38	38.85	0.98	572.953	8.5
														2	15.04	15.04	76.4	147000	(R)EWVLTAAHCDR(R)	6.05	44.38	0.99	679.32	5.32
														3	13.98	13.98	82.2	13300000	(R)TLCAGILKGGR(D)	3.23	59.44	0.99	382.555	11
														4	12.92	12.92	75.4	8250000	(K)HKWCEPLYPWVPADSR(T)	10.65	16.72	1	511	6.75
														3	12.53	12.53	79.3	1250000	(K)NIRNEDEQIRVPR(G)	1.62	0.13	0.96	546.961	6.19
	1	1.2	19	12	217.36	36.1	60300000	3.17368e+06	29562.5	9.81	D. russelii	CL29580.Contig2_DRSL	RVV-V gamma-like protein precursor Daboia-russelii	3	23	23	91.3	1180000	(K)YFCLNTKFPNGLDKDIMLIR(L)	13.27	9.66	0.99	820.094	8.5	0.0694235	0.31473	0.0218496
														3	21.14	21.14	94.2	1060000	(K)WCEPLYPWVPADSR(T)	12.63	11.19	1	592.612	4.37
														2	20.5	20.5	79.9	229000	(K)YFCLNTKFPNGLDK(D)	10.33	22.13	0.97	858.925	8.5
														2	20.14	15.08	93.6	1610000	(R)TLCAGILKGGR(D)	3.22	54.04	0.99	573.328	11
														2	19.65	19.65	89.1	1780000	(K)HKWCEPLYPWVPADSR(T)	10.65	11.19	1	1020.99	6.75
														2	19.62	19.62	89	545000	(K)FPNGLDKDIMLIR(L)	11.85	16.72	1	766.419	5.96
														3	17.63	13.64	94	11300000	(K)HKWCEPLYPWVPADSR(T)	10.65	16.72	0.99	680.998	6.75
														2	17.11	17.11	84.8	3600000	(K)ISTTEDTYPDVPHCTNIFIVK(H)	11.05	11.19	1	1225.6	4.54
														3	16.79	16.79	80.2	2860000	(R)GKYFCLNTKFPNGLDK(D)	9.45	11.19	1	634.66	9.53
														3	16.52	16.52	80.1	2510000	(K)FPNGLDKDIMLIR(L)	11.85	16.72	1	511.281	5.96
														2	16.5	16.5	72.7	438000	(R)GKYFCLNTKFPNGLDK(D)	9.47	16.59	0.98	951.485	9.53
														3	16.02	16.02	82	8470000	(R)NEDEQIRVPR(G)	1.6	5.66	0.95	419.219	4.68
														2	15.82	15.82	77.3	303000	(R)GKYFCLNTK(F)	2.75	36.05	0.99	565.788	9.7
														3	15.6	15.6	73.5	803000	(K)YFCLNTKFPNGLDK(D)	10.38	38.85	0.98	572.953	8.5
														2	15.04	15.04	76.4	147000	(R)EWVLTAAHCDR(R)	6.05	44.38	0.99	679.32	5.32
														3	13.98	13.98	82.2	13300000	(R)TLCAGILKGGR(D)	3.23	59.44	0.99	382.555	11
														4	12.92	12.92	75.4	8250000	(K)HKWCEPLYPWVPADSR(T)	10.65	16.72	1	511	6.75
														3	12.53	12.53	79.3	1250000	(K)NIRNEDEQIRVPR(G)	1.62	0.13	0.96	546.961	6.19
														4	11.48	4.29	74.1	614000	(K)ISTTEDTYPDVPHCTNIFIVK(H)	11.05	11.19	1	613.305	4.54
	1	1.3	4	2	38.5	18.7	1030000	257500	28719.5	7.07	D. siamensis	E5L0E4	Beta-fibrinogenase-like	3	21.88	21.88	86.3	227000	(R)IMGWGAITSPNETFPGVTHCANINILPYSVCR(A)	14.17	11.19	0.95	1192.58	6.75	0.00563274	0.31473	0.00177279
														4	17.42	8.13	75.3	53300	(R)IMGWGAITSPNETFPGVTHCANINILPYSVCR(A)	14.25	0	0.85	894.688	6.75
														3	16.62	8.45	89.1	210000	(K)TSTYIAPLSLPSSPPR(V)	10.88	16.72	0.99	562.974	8.41
														2	14.15	14.15	87.4	540000	(K)TSTYIAPLSLPSSPPR(V)	10.88	16.72	0.99	843.958	8.41
	2	2.1	45	9	182.85	79.7	1100000000	2.44444e+07	16276.8	4.51	D. siamensis	P31100	Acidic phospholipase A2 RV-7	2	26.33	26.33	95.1	15700000	(K)TATYSYSFENGDIVCGDNDLCLR(T)	16.38	216.51	0.98	1335.58	3.84	0.534715	0.31473	0.168291
														2	25.79	25.79	97.5	17200000	(K)TATYSYSFENGDIVCGDNDLCLR(T)	18.3	207.32	0.98	1335.58	3.84
														3	25.56	25.56	100	82500000	(K)TATYSYSFENGDIVCGDNDLCLR(T)	20.28	210.11	0.97	890.721	3.84
														2	25.12	25.12	95.2	56500000	(K)TATYSYSFENGDIVCGDNDLCLR(T)	11.78	105.09	0.96	1335.58	3.84
														3	24.67	24.67	97.7	59700000	(K)TATYSYSFENGDIVCGDNDLCLR(T)	13.73	215.98	1	890.72	3.84
														3	24.63	24.63	97	104000000	(K)TATYSYSFENGDIVCGDNDLCLR(T)	12.02	152.71	0.96	890.72	3.84
														3	24.2	24.2	95.3	82600000	(K)TATYSYSFENGDIVCGDNDLCLR(T)	18.28	211.44	0.99	890.72	3.84
														3	23.92	23.92	97.6	62200000	(K)TATYSYSFENGDIVCGDNDLCLR(T)	16.63	214.34	1	890.72	3.84
														2	23.73	23.73	93.6	21000000	(K)TATYSYSFENGDIVCGDNDLCLR(T)	13.72	215.98	0.98	1335.57	3.84
														3	23.27	23.27	92.3	56400000	(K)TATYSYSFENGDIVCGDNDLCLR(T)	21.95	219.52	0.97	890.721	3.84
														2	22.87	22.87	90.3	10200000	(K)TATYSYSFENGDIVCGDNDLCLR(T)	19.73	146.75	0.98	1335.57	3.84
														3	22.04	22.04	89.6	19600000	(K)TATYSYSFENGDIVCGDNDLCLR(T)	23.53	145.86	0.97	890.72	3.84
														2	22	22	100	6470000	(K)EVVHSYAIYGCYCGWGGQGR(A)	9.52	16.72	1	1160.01	6.85
														2	21.22	21.22	88	1320000	(R)CCFVHDCCYGTVNDCNPK(T)	4.78	223.44	0.91	1153.43	5.21
														2	21.18	21.18	88.4	22000000	(R)CCFVHDCCYGTVNDCNPK(T)	1.83	43.37	0.85	1153.43	5.21
														2	20.87	20.87	86.5	6560000	(R)AAAICLGQNVNTYDK(N)	9.73	232.44	0.97	819.402	5.88
														2	20.77	20.77	82.3	1170000	(R)AAAICLGQNVNTYDKNYEYYSISHCTEESEQC(-)	10.23	99.69	0.87	1909.3	4.25
														2	19.94	19.94	91.2	1100000	(K)TGKEVVHSYAIYGCYCGWGGQGR(A)	8.72	11.19	1	1303.09	8.13
														3	19.75	19.75	91.6	5620000	(R)AQDATDRCCFVHDCCYGTVNDCNPK(T)	1.62	5.53	0.9	1021.74	4.56
														2	18.81	18.81	78.8	1170000	(R)CCFVHDCCYGTVNDCNPK(T)	6.67	192.46	0.9	1153.43	5.21
														3	18.14	18.14	75.3	2070000	(K)EVVHSYAIYGCYCGWGGQGR(A)	17.05	181.66	0.98	773.675	6.85
														2	17.77	17.77	79	324000	(R)AQDATDRCCFVHDCCYGTVNDCNPK(T)	1.62	5.53	0.97	1532.1	4.56
														2	17.16	17.16	76.2	647000	(R)AAAICLGQNVNTYDK(N)	11.65	55.31	1	819.402	5.88
														3	17.07	10.41	85.6	91000	(R)TVCECDRAAAICLGQNVNTYDK(N)	7.3	0.13	0.93	853.392	4.56
														3	16.95	16.95	70.2	7730000	(R)CCFVHDCCYGTVNDCNPK(T)	6.73	225.65	0.9	769.291	5.21
														3	16.7	16.7	79.6	27000000	(R)AAAICLGQNVNTYDK(N)	6.92	54.56	1	546.605	5.88
														2	16.25	16.25	76.8	3620000	(K)TATYSYSFENGDIVCGDNDLCLR(T)	21.38	112.34	0.97	1335.57	3.84
														3	15.92	15.92	82.3	54000000	(R)AAAICLGQNVNTYDKNYEYYSISHCTEESEQC(-)	11.83	195.76	0.97	1273.21	4.25
														3	15.77	15.77	70.2	10700000	(R)CCFVHDCCYGTVNDCNPK(T)	4.58	218.03	0.91	769.29	5.21
														3	15.68	15.68	72.8	3230000	(K)EVVHSYAIYGCYCGWGGQGR(A)	12.22	229.07	0.97	773.675	6.85
														3	15.43	15.43	78.8	24600000	(R)AAAICLGQNVNTYDKNYEYYSISHCTEESEQC(-)	18.93	223.81	0.96	1273.21	4.25
														3	15.17	15.17	79.6	19400000	(R)AAAICLGQNVNTYDKNYEYYSISHCTEESEQC(-)	17.17	212.13	0.96	1273.21	4.25
														2	14.9	14.9	85.8	6690000	(K)NYEYYSISHCTEESEQC(-)	6.18	88.01	1	1099.92	4.09
														3	14.24	14.24	79.9	16000000	(R)AAAICLGQNVNTYDKNYEYYSISHCTEESEQC(-)	14.55	220.24	0.96	1273.21	4.25
														3	13.83	13.83	76.6	1800000	(R)AAAICLGQNVNTYDK(N)	8.67	155	1	546.605	5.88
														4	12.95	12.95	73.6	38900000	(R)AAAICLGQNVNTYDKNYEYYSISHCTEESEQC(-)	20.58	190.45	0.95	955.158	4.25
														2	12.75	12.75	84.5	14400000	(K)NYEYYSISHCTEESEQC(-)	5.65	114.38	1	1099.92	4.09
														3	12.45	12.45	79	11900000	(K)NYEYYSISHCTEESEQC(-)	5.95	66.38	1	733.615	4.09
														3	12.31	12.31	73.4	12800000	(R)AAAICLGQNVNTYDKNYEYYSISHCTEESEQC(-)	20.25	134.82	0.96	1273.21	4.25
														4	12.03	12.03	74.1	56400000	(R)AAAICLGQNVNTYDKNYEYYSISHCTEESEQC(-)	19.12	234.79	0.95	955.158	4.25
														4	11.98	11.98	73.9	80000000	(R)AAAICLGQNVNTYDKNYEYYSISHCTEESEQC(-)	12.03	218.01	0.97	955.157	4.25
														4	11.97	11.97	74.2	41700000	(R)AAAICLGQNVNTYDKNYEYYSISHCTEESEQC(-)	17.35	228.61	0.97	955.159	4.25
														2	11.67	11.67	77	646000	(K)NYEYYSISHCTEESEQC(-)	9.25	44.25	0.99	1099.92	4.09
														4	11.52	11.52	71.7	7640000	(R)AAAICLGQNVNTYDKNYEYYSISHCTEESEQC(-)	24.1	100.13	0.94	955.158	4.25
														3	10.09	10.09	71.2	23200000	(K)NYEYYSISHCTEESEQC(-)	5.57	101.41	0.99	733.615	4.09
	2	2.2	11	4	76.93	33.6	79100000	7.19091e+06	14182.8	4.94	D. russelii	A8CG86	Acidic phospholipase A2 Drk-a1	2	21.22	21.22	88	1320000	(R)CCFVHDCCYGTVNDCNPK(M)	4.78	223.44	0.91	1153.43	5.21	0.157299	0.31473	0.0495068
														2	21.18	21.18	88.4	22000000	(R)CCFVHDCCYGTVNDCNPK(M)	1.83	43.37	0.85	1153.43	5.21
														2	20.87	20.87	86.5	6560000	(R)AAAICLGQNVNTYDK(N)	9.73	232.44	0.97	819.402	5.88
														2	18.81	18.81	78.8	1170000	(R)CCFVHDCCYGTVNDCNPK(M)	6.67	192.46	0.9	1153.43	5.21
														2	17.77	17.77	80.1	116000	(R)AAAICLGQNVNTYDKN(-)	6.47	11.19	0.94	876.424	5.88
														2	17.16	17.16	76.2	647000	(R)AAAICLGQNVNTYDK(N)	11.65	55.31	1	819.402	5.88
														3	17.07	10.41	85.6	91000	(K)TVCECDRAAAICLGQNVNTYDK(N)	7.3	0.13	0.93	853.392	4.56
														3	16.95	16.95	70.2	7730000	(R)CCFVHDCCYGTVNDCNPK(M)	6.73	225.65	0.9	769.291	5.21
														3	16.7	16.7	79.6	27000000	(R)AAAICLGQNVNTYDK(N)	6.92	54.56	1	546.605	5.88
														3	15.77	15.77	70.2	10700000	(R)CCFVHDCCYGTVNDCNPK(M)	4.58	218.03	0.91	769.29	5.21
														3	13.83	13.83	76.6	1800000	(R)AAAICLGQNVNTYDK(N)	8.67	155	1	546.605	5.88
	3	3.1	4	4	56.33	15.1	684000	171000	29180.4	9.89	D. siamensis	E5L0E3	Alpha-fibrinogenase-like	3	15.31	15.31	86.4	179000	(R)VIYRPLPEQSR(T)	1.92	32.42	0.99	453.257	8.72	0.00374058	0.31473	0.00117727
														3	14	14	74.4	333000	(K)ILPFVPHCANINIVPYTVCR(V)	13.22	15.07	0.95	795.087	8.75
														2	13.54	13.54	75.9	87300	(K)FFCLSSK(S)	6.97	38.22	0.99	444.717	8.75
														3	13.48	5.31	72	84600	(K)KILPFVPHCANINIVPYTVCR(V)	12.08	0.13	0.95	837.784	9.99
	4	4.1	3	3	50.37	14.4	727000	242333	16507.6	9.99	D. r. limitis	B3RFI7	Basic phospholipase A2	2	18.78	11.83	93.8	347000	(K)LAIYSYSFQR(G)	9.78	11.19	0.98	624.326	8.59	0.00530097	0.31473	0.00166838
														2	15.91	15.91	84	214000	(K)FLSSYYCR(Q)	4.7	55.53	0.99	548.25	8.59
														2	15.68	15.68	81.6	166000	(R)YKFLSSYYCR(Q)	7.5	11.19	0.99	693.828	9.53
	5	5.1	2	2	35.19	11.2	380000	190000	29035.7	7.96	M. lebetina	E0Y420	Serine protease VLSP-3	3	21.65	21.65	96.8	292000	(K)TSTHIAPLSLPSSPPSVGSVCR(I)	10.22	16.72	1	750.725	9.44	0.0041562	0.31473	0.00130808
														2	13.54	13.54	75.9	87300	(K)FFCLSSK(N)	6.97	38.22	0.99	444.717	8.75
	6	6.1	3	2	32.28	82.3	21300000	7100000	1955.2	4.79	D. russelii	P86529	Phospholipase A2 1	2	19.13	11.77	87.7	214000		(-)NLFQFGEMILEKTGK(E)	14.88	0.13	1	6.14	0.155311	0.31473	0.0488809
														2	13.15	13.15	75.8	2770000		(-)NLFQFGEMILEK(T)	21.23	227.26	0.99	4.53
														3	12.27	5.73	74.4	18300000		(-)NLFQFGEMILEK(T)	15.17	31.92	0.99	4.53
								4.57149e+07																	1

## Sheet: F9
Fraction	Group	Subgroup	Spectra	Distinct Peptides	Distinct Summed MS/MS Search Score	% AA Coverage	Total Protein Spectral Intensity	Mean Protein Spectral Intensity	Protein MW (Da)	Protein pI	Species	Database Accession	Protein Name	z	Score	Fwd-Rev Score	SPI (%)	Spectrum Intensity	Sequence	RT (min)	Peak Width (sec)	Averagine Chi Squared	m/z Measured (Da)	Peptide pI	Relative abundance (% in fraction)	Relative abundance (% fraction in chromatogram)	Relative abundance (% overall)
9	1	1.1	12	10	171.75	47.8	65300000	5.44167e+06	26607.1	9.98	D. siamensis	P18965	Factor V activator RVV-V gamma	2	21.51	21.51	89.5	822000	(K)VFDYNNWIQSIIAGNR(T)	13.57	16.72	1	955.484	5.8	0.193768	0.047396	0.00918383
														3	20.35	20.35	92.7	25000000	(K)WCEPLYPWVPADSR(T)	10.45	38.84	0.99	592.61	4.37
														3	19.63	13.28	87.4	37500	(R)IMGWGKISTTTYPDVPHCTNIFIVK(H)	8.5	0	-0.07	960.144	8.5
														3	18.58	18.58	76.3	6100000	(K)YFCLNTKFPNGLDKDIMLIR(L)	11.47	22.25	0.96	820.093	8.5
														2	18.43	18.43	88.9	20000000	(K)HKWCEPLYPWVPADSR(T)	7.78	27.78	1	1020.99	6.75
														2	16.62	16.62	86.5	175000	(R)TLCAGILKGGR(D)	1.75	5.66	0.92	573.326	11
														3	16.04	16.04	78.6	1920000	(K)YFCLNTKFPNGLDK(D)	7.53	22.25	0.99	572.952	8.5
														2	15.65	15.65	78.7	502000	(K)YFCLNTKFPNGLDK(D)	7.47	5.66	0.93	858.926	8.5
														3	15.16	15.16	78.8	10400	(R)NEDEQIRVPR(G)	2.33	0.13	0.9	419.213	4.68
														3	14.39	14.39	76.1	220000	(R)TLCAGILKGGR(D)	1.8	16.59	0.97	382.553	11
														3	13.38	13.38	79.4	5270000	(K)NIRNEDEQIRVPR(G)	1.42	0.13	1	546.954	6.19
														2	12.05	12.05	73.8	5220000	(R)EWVLTAAHCDR(R)	1.75	16.72	1	679.319	5.32
	1	1.2	13	10	168.8	41.5	114000000	8.76923e+06	29507.5	9.78	D. siamensis	P18965	Factor V activator RVV-V gamma	2	21.51	21.51	89.5	822000	(K)VFDYNNWIQSIIAGNR(T)	13.57	16.72	1	955.484	5.8	0.312257	0.047396	0.0147997
														3	20.35	20.35	92.7	25000000	(K)WCEPLYPWVPADSR(T)	10.45	38.84	0.99	592.61	4.37
														3	18.58	18.58	76.3	6100000	(K)YFCLNTKFPNGLDKDIMLIR(L)	11.47	22.25	0.96	820.093	8.5
														2	18.43	18.43	88.9	20000000	(K)HKWCEPLYPWVPADSR(T)	7.78	27.78	1	1020.99	6.75
														2	16.68	16.68	85.6	37500000	(K)ISTTEDTYPDVPHCTNIFIVK(H)	8.63	49.91	1	1225.6	4.54
														2	16.62	16.62	86.5	175000	(R)TLCAGILKGGR(D)	1.75	5.66	0.92	573.326	11
														3	16.04	16.04	78.6	1920000	(K)YFCLNTKFPNGLDK(D)	7.53	22.25	0.99	572.952	8.5
														2	15.65	15.65	78.7	502000	(K)YFCLNTKFPNGLDK(D)	7.47	5.66	0.93	858.926	8.5
														3	15.16	15.16	78.8	10400	(R)NEDEQIRVPR(G)	2.33	0.13	0.9	419.213	4.68
														3	14.39	14.39	76.1	220000	(R)TLCAGILKGGR(D)	1.8	16.59	0.97	382.553	11
														4	13.62	6.38	77.9	11400000	(K)ISTTEDTYPDVPHCTNIFIVK(H)	8.58	49.91	1	613.302	4.54
														3	13.38	13.38	79.4	5270000	(K)NIRNEDEQIRVPR(G)	1.42	0.13	1	546.954	6.19
														2	12.05	12.05	73.8	5220000	(R)EWVLTAAHCDR(R)	1.75	16.72	1	679.319	5.32
	1	1.3	5	4	74.09	59.7	45700000	9140000	8540.4	5.32	E. schistosa	Unigene26743_ESM	Factor V activator RVV-V gamma	3	20.35	20.35	92.7	25000000	(K)WCEPLYPWVPADSR(T)	10.45	38.84	0.99	592.61	4.37	0.325459	0.047396	0.0154255
														2	18.69	18.69	90.7	258000	(-)STTEDTYPDVPHCTNIFIVK(H)	8.67	55.31	0.97	1169.06	4.53
														2	18.43	18.43	88.9	20000000	(K)HKWCEPLYPWVPADSR(T)	7.78	27.78	1	1020.99	6.75
														2	16.62	16.62	86.5	175000	(R)TLCAGILKGGR(D)	1.75	5.66	0.92	573.326	11
														3	14.39	14.39	76.1	220000	(R)TLCAGILKGGR(D)	1.8	16.59	0.97	382.553	11
	2	2.1	8	5	92.33	29.8	16500000	2062500	29180.4	9.89	D. siamensis	E5L0E3	Alpha-fibrinogenase-like	2	25.71	21.29	98.8	875000	(R)IGSCLGDSGGPLICNGQIQGIVSWGSDPCVNR(G)	11.47	16.59	0.98	1687.29	4.21	0.073442	0.047396	0.00348086
														2	22.13	22.13	96.4	1200000	(K)ILPFVPHCANINIVPYTVCR(V)	11.28	11.19	1	1192.12	8.75
														2	19.69	14.76	91.4	286000	(K)KILPFVPHCANINIVPYTVCR(V)	9.83	11.06	0.98	1256.17	9.99
														4	18.29	14.22	96.3	1440000	(K)ILPFVPHCANINIVPYTVCR(V)	11.28	11.19	1	596.564	8.75
														3	17.17	11.38	83.9	6240000	(K)KILPFVPHCANINIVPYTVCR(V)	9.87	22.13	0.97	837.784	9.99
														5	13.19	3.71	83.6	253000	(K)ILPFVPHCANINIVPYTVCRVIYRPLPEQSR(T)	12.15	5.53	0.88	745.204	9.98
														4	13.05	4.84	73.6	2810000	(R)IGSCLGDSGGPLICNGQIQGIVSWGSDPCVNR(G)	11.48	16.72	0.99	844.15	4.21
														3	11.61	4.46	78.3	3440000	(K)SYTKWDKDIMLIK(L)	6.5	33.31	1	547.629	8.16
	4	4.1	2	2	36	37.6	2850000	1425000	16276.8	4.51	D. siamensis	P31100	Acidic phospholipase A2 RV-7	3	20.57	20.57	92.5	1100000	(K)EVVHSYAIYGCYCGWGGQGR(A)	6.12	27.78	0.99	773.675	6.85	0.0507417	0.047396	0.00240495
														3	15.43	15.43	78.9	1750000	(R)AAAICLGQNVNTYDKNYEYYSISHCTEESEQC(-)	7.45	22.25	0.97	1273.21	4.25
	5	5.1	2	1	21.24	8.5	2490000	1245000	29035.7	7.96	M. lebetina	E0Y420	Serine protease VLSP-3	3	21.24	18.09	94.6	2140000	(K)TSTHIAPLSLPSSPPSVGSVCR(I)	7.48	11.19	1	750.723	9.44	0.0443322	0.047396	0.00210117
														2	17.81	17.81	94.9	355000	(K)TSTHIAPLSLPSSPPSVGSVCR(I)	7.48	11.19	1	1125.58	9.44
								2.80834e+07																	1

## Sheet: F10
Fraction	Group	Subgroup	Spectra	Distinct Peptides	Distinct Summed MS/MS Search Score	% AA Coverage	Total Protein Spectral Intensity	Mean Protein Spectral Intensity	Protein MW (Da)	Protein pI	Species	Database Accession	Protein Name	z	Score	Fwd-Rev Score	SPI (%)	Spectrum Intensity	Sequence	RT (min)	Peak Width (sec)	Averagine Chi Squared	m/z Measured (Da)	Peptide pI	Relative abundance (% in fraction)	Relative abundance (% fraction in chromatogram)	Relative abundance (% overall)
10	1	1.1	4	4	74.97	37.3	2880000	720000	14867.6	5.36	D. siamensis	Q4PRD1	Snaclec coagulation factor X-activating enzyme light chain 1	3	20.63	10.38	91.3	431000	(K)ALAEESYCLIMITHEK(E)	9.95	22.25	0.99	636.648	4.75	0.0758487	0.027756	0.00210526
														2	19.49	19.49	89.5	1960000	(K)SMTCNFIAPVVCKF(-)	11.63	18.92	0.94	837.397	8.47
														3	19.11	19.11	77.5	151000	(-)VLDCPSGWLSYEQHCYK(G)	8.68	0.13	0.94	714.653	5.32
														2	15.74	15.74	79.1	344000	(K)SMTCNFIAPVVCK(F)	8.25	22.25	0.99	763.863	8.47
	2	2.1	4	4	64.24	24	561000	140250	27523.2	9.03	N. naja	CL3102.Contig2_NNSL	RVV-V gamma-like protein precursor	3	18.53	15.33	89.4	257000	(K)ISTTEDTYPDVPHCTNIFIVK(H)	9.72	16.72	0.99	817.405	4.54	0.0147747	0.027756	0.000410086
														2	17.84	17.84	75.1	62500	(K)SFTPWDKDIMLIR(L)	11.62	2.1	0.97	811.424	5.68
														3	16.71	16.71	78.2	103000	(K)HKWCEPLYPWVPADSR(T)	9.43	22.25	0.99	680.997	6.75
														2	11.16	11.16	78.1	139000	(R)TLCAGILK(G)	2.47	27.4	1	438.255	8.41
	2	2.2	5	3	50.26	18.9	30600000	6120000	29126.9	7.94	D. russelii	CL29580.Contig2_DRSL	Serine protease VLSP-1	2	21.26	21.26	91.9	7270000	(R)LNSPVTYNTHIAPFSLPSSPPTVGSVCR(I)	10.75	22.25	0.99	1499.76	8.75	0.644714	0.027756	0.0178947
														2	17.84	17.84	75.1	62500	(K)SFTPWDKDIMLIR(L)	11.62	2.1	0.97	811.424	5.68
														5	14.48	14.48	73.3	707000	(R)LNSPVTYNTHIAPFSLPSSPPTVGSVCR(I)	10.75	22.25	0.97	600.508	8.75
														4	13.39	13.39	72	22500000	(R)LNSPVTYNTHIAPFSLPSSPPTVGSVCR(I)	10.77	27.02	0.98	750.384	8.75
														2	11.16	11.16	78.1	139000	(R)TLCAGILK(G)	2.47	27.4	1	438.255	8.41
	2	2.3	4	3	45.57	24.7	1040000	260000	26607.1	9.98	D. siamensis	P18965	Factor V activator RVV-V gamma	4	17.7	10.59	90.6	707000	(-)VVGGDECNINEHPFLVALYTSASSTIHCAGALINR(E)	14.65	13.11	0.96	947.216	5.28	0.0273898	0.027756	0.000760231
														3	17.53	17.53	74.9	91800	(-)VVGGDECNINEHPFLVALYTSASSTIHCAGALINR(E)	14.65	13.11	0.88	1262.62	5.28
														3	16.71	16.71	78.2	103000	(K)HKWCEPLYPWVPADSR(T)	9.43	22.25	0.99	680.997	6.75
														2	11.16	11.16	78.1	139000	(R)TLCAGILK(G)	2.47	27.4	1	438.255	8.41
	3	3.1	3	3	45.95	37.6	547000	182333	16276.8	4.51	D. siamensis	P31100	Acidic phospholipase A2 RV-7	3	17.92	17.92	82.2	156000	(K)EVVHSYAIYGCYCGWGGQGR(A)	7.93	22.25	0.98	773.675	6.85	0.019208	0.027756	0.000533137
														2	17.33	17.33	82.7	233000	(R)AAAICLGQNVNTYDK(N)	2.25	27.66	0.97	819.402	5.88
														4	10.7	10.7	74.1	159000	(R)AAAICLGQNVNTYDKNYEYYSISHCTEESEQC(-)	8.33	11.19	0.89	955.159	4.25
	4	4.1	3	3	43.43	17.1	2940000	980000	16395.3	5.62	D. siamensis	Q4PRD2	Snaclec coagulation factor X-activating enzyme light chain 2	2	20.49	20.49	92.6	625000	(-)LDCPPDSSLYR(Y)	1.68	11.06	1	661.807	4.21	0.103238	0.027756	0.00286549
														2	11.5	2.5	75.4	1730000	(K)CFVLEK(E)	2	16.72	1	398.208	6
														2	11.44	6.5	71.8	583000	(K)TWEAAER(F)	1.43	0.13	1	431.707	4.53
	5	5.1	5	3	40.23	15.1	5450000	1090000	18780	5.63	D. russelii	T1P647	Factor X activator light chain 2	2	17.29	17.29	89	1120000	(R)YVFVCKVPPEC(-)	3.63	109.1	0.99	699.334	6	0.114826	0.027756	0.00318712
														2	16.08	16.08	81.5	1470000	(R)YVFVCKVPPEC(-)	5.42	214	0.98	699.333	6
														2	15.66	15.66	80.6	541000	(R)YVFVCKVPPEC(-)	6.73	120.35	0.99	699.333	6
														2	11.5	2.5	75.4	1730000	(K)CFVLEK(E)	2	16.72	1	398.208	6
														2	11.44	6.5	71.8	583000	(K)TWEAAER(F)	1.43	0.13	1	431.707	4.53
								9.49258e+06																	1

## Sheet: F11
Fraction	Group	Subgroup	Spectra	Distinct Peptides	Distinct Summed MS/MS Search Score	% AA Coverage	Total Protein Spectral Intensity	Mean Protein Spectral Intensity	Protein MW (Da)	Protein pI	Species	Database Accession	Protein Name	z	Score	Fwd-Rev Score	SPI (%)	Spectrum Intensity	Sequence	RT (min)	Peak Width (sec)	Averagine Chi Squared	m/z Measured (Da)	Peptide pI	Relative abundance (% in fraction)	Relative abundance (% fraction in chromatogram)	Relative abundance (% overall)
																										0.0897

## Sheet: F12
Fraction	Group	Subgroup	Spectra	Distinct Peptides	Distinct Summed MS/MS Search Score	% AA Coverage	Total Protein Spectral Intensity	Mean Protein Spectral Intensity	Protein MW (Da)	Protein pI	Species	Database Accession	Protein Name	z	Score	Fwd-Rev Score	SPI (%)	Spectrum Intensity	Sequence	RT (min)	Peak Width (sec)	Averagine Chi Squared	m/z Measured (Da)	Peptide pI	Relative abundance (% in fraction)	Relative abundance (% fraction in chromatogram)	Relative abundance (% overall)
12	1	1.1	23	18	305.76	29.3	27400000	1.1913e+06	98156.9	7.36	D. russelii	CL3655.Contig2_DRSL	Phosphodiesterase 1	2	24.25	24.25	93.4	536000	(R)QACCWDYEDTCVLPTQSWSCSK(L)	9.85	14.43	0.92	1391.05	4.03	0.0589439	0.049036	0.00289037
														3	21.7	21.7	96	1490000	(K)VLSFILPHRPDNSESCADTSPDNLWVEER(I)	11.05	13.8	1	1128.54	4.29
														2	20.85	20.85	91.8	211000	(K)NVPKDFYTFDSEGIVR(N)	9.07	22.25	0.99	943.968	4.56
														2	20.17	20.17	93.7	655000	(R)MANVLCSCSEDCLEK(K)	2.28	32.93	0.91	908.373	4.14
														3	19.98	19.98	90.7	1020000	(R)QACCWDYEDTCVLPTQSWSCSK(L)	9.85	14.43	0.95	927.707	4.03
														2	19.79	7.17	83.7	621000	(K)SICKGETSWLK(D)	1.77	16.73	1	654.836	8.31
														2	19.5	19.5	90.8	3170000	(K)DFYTFDSEGIVR(N)	9.5	16.72	1	724.839	4.03
														2	19.28	19.28	79.4	235000	(K)SMQAIFLAHGPGFK(G)	9.57	16.59	0.98	752.392	8.49
														2	18.89	14.1	91.7	1810000	(K)SPPTSVPPSASDCLR(L)	1.52	11.19	0.99	785.879	5.55
														4	18.46	11.53	89	2950000	(K)VLSFILPHRPDNSESCADTSPDNLWVEER(I)	11.05	13.93	1	846.654	4.29
														2	17.04	17.04	87.6	4450000	(K)AATYFWPGSEVK(I)	8.8	27.78	1	678.335	6.04
														3	16.74	16.74	89.2	454000	(K)AERPDFITLYIEEPDTTGHK(F)	10.2	16.72	0.99	778.055	4.5
														3	16.35	16.35	76.5	480000	(K)NVPKDFYTFDSEGIVR(N)	9.08	22.25	0.99	629.649	4.56
														2	14.61	14.61	79.3	2400000	(K)QPLPETLQLK(T)	6.3	67.06	1	583.843	6
														2	14.49	8.82	71.9	1110000	(R)LWNYFHGTLLPK(Y)	10.73	16.72	0.99	744.905	8.6
														3	14.44	14.44	75.6	212000	(R)NPAWWGGQPIWHTVTYQGLK(A)	11.95	16.72	0.88	780.396	8.6
														2	14.24	14.24	77.1	2400000	(K)QPLPETLQLK(T)	6.3	67.06	1	583.843	6
														3	14.19	14.19	74.3	428000	(R)VRDVELLTGLNFYSGLKQPLPETLQLK(T)	12.98	12.54	0.98	1024.58	6.15
														3	13.97	5.93	77.8	136000	(R)VRDVELLTGLNFYSGLK(Q)	12.17	21.81	0.94	642.023	6.04
														3	13.6	13.6	70.6	2230000	(R)LWNYFHGTLLPK(Y)	10.73	16.72	0.99	496.939	8.6
														2	12.42	12.42	71.2	145000	(K)CSSITDLGK(V)	1.6	5.66	0.99	490.739	5.84
														4	12.18	0.88	85.2	206000	(R)ERNGLNVISGPIFDYNYDGHFDSYDTIK(E)	11.58	20.73	0.99	813.135	4.35
														3	11.25	11.25	73.3	98500	(R)NGLNVISGPIFDYNYDGHFDSYDTIK(E)	12.27	3.12	0.99	988.797	4.13
	1	1.2	7	6	96.88	8	17400000	2.48571e+06	102817	6.62	O. okinavensis	U3TBJ5	Phosphodiesterase	2	19.79	7.17	83.7	621000	(K)SICKGETSWLK(D)	1.77	16.73	1	654.836	8.31	0.122989	0.049036	0.0060309
														2	17.28	17.28	76.8	7010000	(K)EQSSPLSCSFGPVPSPDVSGCK(C)	8.27	20.98	1	1161.52	4.37
														2	17.04	17.04	87.6	4450000	(K)AATYFWPGSEVK(I)	8.8	27.78	1	678.335	6.04
														2	14.61	14.61	79.3	2400000	(K)QPLPETLQLK(T)	6.3	67.06	1	583.843	6
														2	14.24	14.24	77.1	2400000	(K)QPLPETLQLK(T)	6.3	67.06	1	583.843	6
														3	14.19	14.19	74.3	428000	(R)VRDVELLTGLNFYSGLKQPLPETLQLK(T)	12.98	12.54	0.98	1024.58	6.15
														3	13.97	5.93	77.8	136000	(R)VRDVELLTGLNFYSGLK(Q)	12.17	21.81	0.94	642.023	6.04
	2	2.1	10	8	142.43	20.4	21900000	2190000	57286.2	8.82	D. russelii	G8XQX1	L-amino-acid oxidase	2	23.47	18.49	96.8	2530000	(K)LNEFVQETENGWYFIK(N)	12.3	15.39	1	1008.99	4.25	0.108358	0.049036	0.00531343
														2	20.11	20.11	83.9	365000	(R)IFFAGEYTANAHGWIDSTIK(S)	11.28	10.43	1	1121.05	5.32
														2	18.55	18.55	86.2	10600000	(R)EDDYEEFLEIAK(N)	10.7	11.19	1	750.842	3.77
														2	18.54	11.53	84.9	1940000	(K)DLQTFCYPSIIQK(W)	9.78	16.72	1	806.906	5.83
														3	17.92	10.48	91.6	1280000	(K)LNEFVQETENGWYFIK(N)	12.3	15.39	0.98	672.996	4.25
														2	16.38	16.38	83.7	2420000	(K)IFLTCTK(K)	1.97	16.72	1	441.742	8.75
														2	16.16	7.44	89.4	1900000	(K)KDLQTFCYPSIIQK(W)	8.03	18.31	1	870.954	8.5
														3	15.44	9.08	79.9	142000	(K)SAGQLYQESLGKAVEELKR(T)	9.43	16.72	0.98	702.712	5.95
														3	13.78	13.78	71.5	254000	(K)EGWYANLGPMRVPEK(H)	9	22.25	1	582.961	6.24
														3	13.18	13.18	80.6	565000	(R)EDDYEEFLEIAK(N)	10.7	11.19	1	500.898	3.77
	2	2.2	7	4	71.25	48.8	27000000	3.85714e+06	10351.4	5.1	V. berus berus	P0C2D7	L-amino-acid oxidase	2	20.11	20.11	83.9	365000	(K)IFFAGEYTANAHGWIDSTIK(-)	11.28	10.43	1	1121.05	5.32	0.190845	0.049036	0.00935829
														2	18.55	18.55	86.2	10600000	(R)EDDYEEFLEIAK(N)	10.7	11.19	1	750.842	3.77
														2	16.69	10.84	87.5	6030000	(-)ADDKNPLEECFR(E)	2.27	32.93	1	747.338	4.32
														3	16.37	16.37	79.7	8410000	(-)ADDKNPLEECFR(E)	2.27	32.93	0.99	498.562	4.32
														3	15.9	15.9	83.6	445000	(-)ADDKNPLEECFREDDYEEFLEIAK(N)	11.9	11.19	0.99	992.448	3.96
														4	14.37	14.37	82.6	635000	(-)ADDKNPLEECFREDDYEEFLEIAK(N)	11.9	11.19	0.99	744.588	3.96
														3	13.18	13.18	80.6	565000	(R)EDDYEEFLEIAK(N)	10.7	11.19	1	500.898	3.77
	3	3.1	8	7	113.5	14.6	5900000	737500	63610.7	9.15	D. russelii	CL3322.Contig21_DRSL	Snake venom 5'-nucleotidase	3	18.95	18.95	89.9	277000	(K)GDSSNHSSGDLDISIVGDYIKR(M)	9.55	27.66	0.99	779.045	4.56	0.0364903	0.049036	0.00178934
														2	18.75	15.08	87.9	182000	(K)IIALGHSGFFEDQR(I)	8.43	25.37	1	795.409	5.32
														3	18.43	18.43	80.5	166000	(K)ETPVLSNPGPYLEFR(D)	10.42	16.59	0.96	573.631	4.53
														2	16.1	12.14	82	567000	(K)ETPVLSNPGPYLEFR(D)	10.4	11.06	0.94	859.942	4.53
														3	15.72	15.72	83.8	163000	(K)GDSSNHSSGDLDISIVGDYIK(R)	10.58	5.66	0.94	727.011	4.13
														2	14.81	14.81	81.1	1500000	(K)VGIIGYTTK(E)	2.18	22.12	1	476.279	8.56
														2	13.45	9.73	85.2	789000	(K)ASGNPILLNK(D)	1.8	16.73	1	513.802	8.8
														3	13.39	13.39	76.3	2260000	(K)HANFPILSANIRPK(G)	6.8	56.83	1	526.636	11
	4	4.1	9	5	96.77	26.5	16500000	1.83333e+06	18564.5	5.92	D. r. limitis	K9JDF2	P68 alpha subunit	2	19.8	19.8	90.2	48000	(R)TWFNLSCGDDYPFVCKFPPR(C)	12.2	3.5	0.96	1253.57	5.63	0.0907105	0.049036	0.00444808
														2	19.63	19.63	91.2	198000	(K)TPADYVWIGLR(N)	11	19.46	0.98	645.847	5.5
														2	19.3	9.66	89.9	2010000	(R)FIKNCFGLEK(Q)	1.95	16.72	0.99	628.329	8.59
														3	19.15	19.15	89.2	1450000	(R)TWFNLSCGDDYPFVCK(F)	12.13	14.69	1	670.291	4.21
														3	18.89	18.89	92	3450000	(R)TWFNLSCGDDYPFVCKFPPRC(-)	12.45	60.74	0.92	889.394	5.63
														2	18.42	18.42	88.6	46900	(R)TWFNLSCGDDYPFVCKFPPRC(-)	12.1	0.13	0.93	1333.59	5.63
														3	18.32	18.32	87.3	2000000	(R)TWFNLSCGDDYPFVCKFPPR(C)	12.53	69.33	0.98	836.051	5.63
														2	17.41	17.41	88.7	3570000	(R)TWFNLSCGDDYPFVCK(F)	12.13	14.69	0.99	1004.93	4.21
														3	11.58	11.58	70.9	3750000	(R)FIKNCFGLEK(Q)	1.93	11.19	0.99	419.222	8.59
	5	5.1	4	3	53.81	32.4	1530000	382500	17366.4	6.03	D. siamensis	Q4PRD0	Snaclec 3	3	21.52	11.97	89.3	408000	(K)LDYKAWNEGTNCFVFK(I)	9.83	14.43	0.98	664.65	6.07	0.0189255	0.049036	0.000928031
														2	18.09	18.09	80.4	534000	(K)VFTEEMNWADAEK(F)	7.83	25.96	1	785.349	4
														2	16.15	16.15	88.3	168000	(K)LDYKAWNEGTNCFVFK(I)	9.83	11.19	1	996.469	6.07
														3	14.2	14.2	86.2	416000	(K)GSHLLSLHNIAEADFVLKK(T)	9.63	11.19	1	698.057	6.92
	6	6.1	3	3	47.46	4.5	22600000	7.53333e+06	71928.8	5.98	D. siamensis	Q7LZ61	Coagulation factor X-activating enzyme heavy chain	2	19.43	14.29	86	9240000	(R)LFCLNNSPR(N)	2.78	42.3	1	560.782	9.75	0.372737	0.049036	0.0182776
														2	15.46	15.46	72	11400000	(R)NQCISLFGSR(A)	6.05	66.06	1	591.29	9.75
														2	12.57	6.68	76	1960000	(K)CIFNPPLRK(D)	2.15	38.59	0.99	572.819	11
								2.02108e+07																	1
